# Supplementary material for: Identification and evolution of glucosinolate sulfatases in a specialist flea beetle
Source: Sci Rep. 2019 Oct 31;9:15725. doi: 10.1038/s41598-019-51749-x (PMC6823443; doi:10.1038/s41598-019-51749-x)
Supplement: Supplementary file 2 — Dataset S1 [file 41598_2019_51749_MOESM2_ESM.xlsx]

## Sheet: Sheet1
Dataset S1. Sequence information of glucosinolate sulfatases (GSS) and arylsulfatases (Sulf) used in this study
Taxon	Species (database, assembly)	Gene ID	GenBank accession	Length (aa)	Description in GenBank	CDS		Protein		Remark
Coleoptera
Chrysomelidae	Psylliodes chrysocephala	PcSulf1	KX986114	554	Psylliodes chrysocephala arylsulfatase (sulf1) mRNA	ATGACTTATTGGTTTAGATTTGTGTCCCTGACACTATTGAATTTATATAATCTAGTATTTAATATTTATCCTGTCACCACTCAAATATCAAGACCGCATATCATTTTTATAATTGCTGATGATTTGGGGTGGAATGACGTAGGTTTTCACGGTTCAAACCAAATTCCAACACCCAATATTGATGCTCTTGCATACTCAGGTTTAATCTTAAACAACTACTACGTCACCGCGATATGTACTCCTTCCAGAAGTGCCTTAATGACCGGGAAATACCCCATTCACAATGGAATGCAGCACACCGTTTTATATGGTGCCGAACCTAGGGGTTTGCCTTTAAATGAGAAATTGTTGCCACAGTATTTGCAAGAGCTTGGATATGAGAACCACATTGTGGGAAAA…	│	MTYWFRFVSLTLLNLYNLVFNIYPVTTQISRPHIIFIIADDLGWNDVGFHGSNQIPTPNIDALAYSGLILNNYYVTAICTPSRSALMTGKYPIHNGMQHTVLYGAEPRGLPLNEKLLPQYLQELGYENHIVGKWHLGSYRKEYLPMFRGFKSHLGSWTGHHDYNDHTAVESPGWGLDMRRNMSVAYDLHGKYSTDVFTQESVKIIKNHNTTKPLFLYLAHTAVHSGNPYNPLPAPDDVVKRFSYINNNYNRQKFAAILTKLDESVGAVTKALSDKDILSNCLIVFTTDNGGPAEGFNLNAASNFPLRGVKNTLWEGGVRGAALFWSPLIKKPNRVAKQRMHIADWLPTLIDAAGGDSSQIYNIDGITQWRALSEDETSNRTEILHNIDDIYGNAAVTSG…	│	this study
	(Transcriptome, in-house DB)	PcSulf2	KX986115	559	Psylliodes chrysocephala arylsulfatase (sulf2) mRNA	ATGTTTTGTACAAGCGCGTTTACGATTTTCGTGACTAGTGCGTTATGTTCTTCAATGTCTTTTGCCGAACAGCCGAATATTATATTCATTGTTGCCGATGACCTCGGTTGGAATGATGTAGGATTCCATGGAAGCAATCAAATTCCCACACCTAATATAGATGCTTTGGCTTATAATGGTATAATTTTAAACAGTCATTATGTTCATTCTACTAGCACTCCAACCAGAACTGCTCTACTCACAGGAAAATACCCCATGCGTCTTGGTTTGCAAGGATCTTCATTCTTACCAGCAGATAAGAGATCTTTACCAGATGGAAAACTCTTGCCAGAATATTTTAAAGAATTGGGTTATGCAACGTACCTAGTTGGAAAATGGCACTTGGGATACTCAAAATGG…	│	MFCTSAFTIFVTSALCSSMSFAEQPNIIFIVADDLGWNDVGFHGSNQIPTPNIDALAYNGIILNSHYVHSTSTPTRTALLTGKYPMRLGLQGSSFLPADKRSLPDGKLLPEYFKELGYATYLVGKWHLGYSKWNDTPQFKGFDHHFGFYNSFASYYDYLTTWKFNGKDYTGFDLRNDGKPALSESGKYATDVFTDHTVKTIMEQDPSKPFLIMLAHLAVHAGNDGKLLEVPQEAVDKFGHIVDSNRRTYAAMVSKLDDSLGAIVEALDSKNILQNTVIAFISDNGAPTVAPTFRNWGSNAPLRGVKNTLFEGGIRSVGFIYSPLLVQSARVSTDLIHVTDWLPTLFSAAGGDIGILDPDLDGIDQWSSLVYDLPSPRNDILLNIDEKTRNAALRFYNWK…	│	this study
		PcSulf3	KX986116	583	Psylliodes chrysocephala arylsulfatase (sulf3) mRNA	ATGTGGTTGTCAACGAGTGCCGTGTTTGTGTTGTTTTCCCAAATTTCAGTGGCAATTACAGAAAATACGAAATCGGAGAAGAAGCCTCATATTATTATTATTTTGGCTGATGATGTGGGGTGGAACGATTTTAGTCTTCATGGTTCAAATCAGATCCCCACACCGAACATTGATGCTCTTGGATTCAATGGAGTGATTCTGGATAAATTTTATACGCAGCAAACTTGCACACCTTCAAGGGCAGCTTTATTGACAGGAAAATATCCCATGAGATTAGGTTTGCAAGGTACACCAATAGATGCAGGAGAAAATCGTTCTTTGCCTTTCAACACACCTACCATGGCTGAACATTTAAAGAAATTGGGTTATTCCACTCATTTAGTGGGAAAATGGCATTTA…	│	MWLSTSAVFVLFSQISVAITENTKSEKKPHIIIILADDVGWNDFSLHGSNQIPTPNIDALGFNGVILDKFYTQQTCTPSRAALLTGKYPMRLGLQGTPIDAGENRSLPFNTPTMAEHLKKLGYSTHLVGKWHLGAACKKHTPTKRGFDTHFGYWEGYVGYFSYEINVTSPIDAKKNFSGFDLHDGFQPQWQLQGQYATELFAKKSLDIIEKHDTSKPLFLMLSHLAGHTGHDGTELGVPNKTRTDEVYSYIKGSERRSYADLINIMDQSVGEVVQKLSVRGMLENSIILFFSDNGAQTEGMFQNFGSSWPFRGLKFTLFEGGVRGTAAIYSPLFEKKNYINRELIHITDFLPTFYRAAGGNVKDLENIDGIDQWNVISKNENTARSHILLNIDDFSGYS…	│	this study
		PcSulf4	KX986117	620	Psylliodes chrysocephala arylsulfatase (sulf4) mRNA	ATGGTGTTAAGGTGGTGCGTTTTTCTTCTACTTTTCGGTGTTGGTTTAATGGATACCCAAAAGCCGAATATTATTGTAATTATGGCAGATGATATGGGCTTCAATGATGTAGGATTCCACGGCAGCGATGAAATTCCAACCCCCAACATAGACGCCCTAGCCTACAATGGAGTAATTTTAAATACGCATTACACTCAATCACTTTGTACCCCATCAAGAGCAGCTTTCCTCACTGGAAAATATCCCATACACACAGGCATGCAGCATTTGGTCGTACTAGAGCCGGAACCTTGGGGACTTCCTCTAAATGAAACGCTAATGCCGCAACTTTTAAAACAGAATGGATACGCAACGCATGCTATTGGAAAGTGGCACTTGGGTTTTTTCAAAAAAGAATAT…	│	MVLRWCVFLLLFGVGLMDTQKPNIIVIMADDMGFNDVGFHGSDEIPTPNIDALAYNGVILNTHYTQSLCTPSRAAFLTGKYPIHTGMQHLVVLEPEPWGLPLNETLMPQLLKQNGYATHAIGKWHLGFFKKEYTPTFRGFDTHYGHWQGFHDYYTHMIKASFSDETGYDFRRNLDVDWDAKGKYSTTLFTNEAVKLIREHDTNNPMFLYMAHLAPHAGNDVDPLQAPDEEIAKFAHIKDPERRIYAAMVSMLDQSVGTVIAALRDKQMLQNSVILFMSDNGAAPEGIHANHGSNYPFRGMKATGWEGGNRNLAAIWSPLIQKSQRVSNHFMHISDWLPTFYSIAGLNKTQIPNIDGLDMWESISEDKESPRTEMLYNIDDTARWGAIRQGDWKYIYGST…	│	this study
		PcGSS1	KX986118	623	Psylliodes chrysocephala glucosinolate sulfatase (gss1) mRNA	ATGATGTTAAGATGGTGCGTGTTTCTTCTCCTTTTTGGTATTGGCTTAATGCATACCCAGAAACCGAATATTATTATAATCATGGCAGACGATATGGGCTTCAATGATGTAGGATTCCACGGCAGTGATGAAATTCCAACCCCTAATATAGATGCTCTAGCGTACAATGGAGTAATTTTAAACACGCATTACACTCAATCACTTTGTACACCATCAAGAGCGGCTTTCCTCACTGGAAAATATCCCATACACACAGGTATGCAACATAGGGTCATACTAGAGTCAGAACCTTACGGACTTCCTCTAAATGAAACGCTAATGCCTCAACTTTTAAAACAGAACGGATACGCCACGCATGCTGTAGGAAAGTGGCACTTGGGTTTTTCCAAAAAAGAATAT…	│	MMLRWCVFLLLFGIGLMHTQKPNIIIIMADDMGFNDVGFHGSDEIPTPNIDALAYNGVILNTHYTQSLCTPSRAAFLTGKYPIHTGMQHRVILESEPYGLPLNETLMPQLLKQNGYATHAVGKWHLGFSKKEYTPTFRGFDTHYGYWLMFHDYFTHMTKAHLSNDTGYDFRRNLDVDWDAKGKYSTTLFTNGAVKLISKHNTNNPMFLYLAHIAPHAGNDANPLQAPVEEIAKFAHIKDPERRNYAAMVSMLDQSVGTVIEALQEKQMLQNSVILFLSDNGATKYGSNYPFKGLKESSWEGANRNLAAIWSPLIQKSQRVSNHLMHISDWLPTFYSIAGLNKTQIPNIDGLDMWESISEDKESPRTEMLYNIDDTARWGAIRQGDWKYIYGSTGTEKDL…	│	this study
		PcGSS2	KX986119	634	Psylliodes chrysocephala glucosinolate sulfatase (gss2) mRNA	ATGGTGTTGAGGTGGTGCGTGTTTTTTCTAATTTTCGGTGTTAGCGTAATCCATGCCCAGAAGCCGAATATTATCATAATCATGGCAGATGATATGGGCTTCAATGATGTAGGATTCCATGGCAGTGATGAAATTCCAACCCCTAACATAGATGCCCTAGCCTACAATGGAGTAATTTTAAACACGCATTACACTCAATCAGCATGTAGCCCTTCAAGAGCTGCTTTTCTCACTGGAAAATATCCCATACACACAGGTATGCAACACACGGTCATACTAGAGTCGGAACCTTGGGGACTTCCTCTAAATGAAACGCTAATGCCTCAACTTTTAAAACAGAACGGATATGTTACGCATGCTGTGGGAAAGTGGCACTTGGGTTTTTTCAAAAAGGAATAC…	│	MVLRWCVFFLIFGVSVIHAQKPNIIIIMADDMGFNDVGFHGSDEIPTPNIDALAYNGVILNTHYTQSACSPSRAAFLTGKYPIHTGMQHTVILESEPWGLPLNETLMPQLLKQNGYVTHAVGKWHLGFFKKEYTPIFRGFDTHYGYYLMFHDYYTHMTKADYANDTGYDFRRNLDVDWDAKGKYSTTLFTNEAVKLIREHDTNNSMFLYLAHIAPHTANEADPLQAPDEEVAKFAHIKDPKRRVYAAMVSMLDQSVGTVIEALQEKQMLQNSVILFLSDNGPTKYGSSYPLKGIKYSSWEGGNRNLAAIWSPLIQKSQRVSNRLMHISDWLPTFYSIAGLNKTQIPNIDGQDMWESISEDKESPRTEMLYNIDDVTTGWEAWGAIRQGDWKYIYGSTGN…	│	this study
		PcGSS3	KX986120	614	Psylliodes chrysocephala glucosinolate sulfatase (gss3) mRNA	ATGGTGTTGAGGTGGTGCATGATTCATCTACTTTTCGGTGTTGGTTTAATGGATACTCAGAAGCCGAATATCATCGTAATTATGGCAGATGATTTGGGCTTCAATGATGTAGGATTCCATGGCAGTGATGAAATTCCAACTCCTAATATAGATGCTTTAGCCTATAATGGAGTAATATTAAATACGCATTACACTCAAGCACTATGTACGCCATCAAGAGCTGCTTTCCTCACTGGAAAATATCCCATACACACAGGTATGCAACATTTGGTGGTACTAGAGATGGAACCTTGGGGACTTCCTCTGAATGAAACGATAATGCCGCAACTATTAAAACAGAACGGATACACTACGCATGCTGTTGGAAAGTGGAACTTGGGTTTTTTCAAAAAAGAATAT…	│	MVLRWCMIHLLFGVGLMDTQKPNIIVIMADDLGFNDVGFHGSDEIPTPNIDALAYNGVILNTHYTQALCTPSRAAFLTGKYPIHTGMQHLVVLEMEPWGLPLNETIMPQLLKQNGYTTHAVGKWNLGFFKKEYTPTFRGFDTHYGYWQGFHDYYTHMNKASWSTEIGYDFRRNLEVDYDAKGKYSTTLFTNEAVKLIHEHDTNNPMFLYLAHMAPHTGNEGEQLQAPDEEIAKFAHIKDPERRIYAAMVSMLDQSVGTVIAALREKRMLQNSVILFFSDNGAAQFGSSYPLRGKKRSAWEGGNRNLAAIWSPLIQKPQRVSNQLIHIIDWLPTFYSIAGLNKTEISNTDGIDMWESISEDKESPRIEMVYNIDTIRKWGAIRQGDWKYIYGSTGKEKNS…	│	this study
		PcGSS4	KX986121	614	Psylliodes chrysocephala glucosinolate sulfatase (gss4) mRNA	ATGGTGTTGAGGTGGTTTATGTTACATCTACTTTTCGGTGTTGGCTTAATGGATACTCAGAAGCCGAATATCATCGTAATTATGGCAGATGATATGGGCTTCAATGATGCAGGATTCCATGGCAGTGATGAAATTCCAACTCCTAATATAGATGCTTTAGCCTACAATGGAGTAATTTTAAATAGGCATTACACTCAAGCATTGTGTTCCCCATCAAGAGCTGCTTTCCTCACGGGAAAATATCCCATACATACAGGTATGCAACATTTTGTTGTACTAGAGATGGAACCTTGGGGACTACGTCTGAATGAAACGATAATGCCGCAACTTTTAAAACAGAACGGGTACACTACGCATGCTGTTGGAAAGTGGAACTTGGGTTTTTTCAAAAAAGAATAT…	│	MVLRWFMLHLLFGVGLMDTQKPNIIVIMADDMGFNDAGFHGSDEIPTPNIDALAYNGVILNRHYTQALCSPSRAAFLTGKYPIHTGMQHFVVLEMEPWGLRLNETIMPQLLKQNGYTTHAVGKWNLGFFKKEYTPTFRGFDTHYGYWQGFHDYYTHMNKASWSTEIGYDFRRNLDVDYDAKGKYSTTLFTNEAVKLIKEHDTTNPMFLYLAHIAPHTGNKEEPLQAPDEEIAKFAHIKDPERRIYAAMVSMLDQSVGTVIAALREKRMLQNSVILFFSDNGAADFGSNYPFRGKKQTAWEGGNRNLAAIWSPLIQKPQRVSNRLIHIIDWLPTFYSIAGLNKTEILNTDGLDMWESISEDKESPRTEMVYNIDTIRKWGAIRQGDWKYIYGSTGKEKNS…	│	this study
		PcGSS5	KX986122	614	Psylliodes chrysocephala glucosinolate sulfatase (gss5) mRNA	ATGGCGTTAAGGTGGTTTATGTTACATCTACTTTTCGGTGTTGGCTTAATGGATACTCAGAAGCCGAATATCATCGTAATTATGGCAGATGATATGGGCTTCAATGATGCAGGATTCCATGGCAGTGATGAAATTCCAACTCCTAATATAGATGCTTTAGCTTACAATGGAGTAATTTTAAATAAGCATTACACTCAAGCATTGTGCACCCCATCAAGAGCTGCTTTCCTCACTGGAAAATATCCCATACATACAGGTATGCAACATTTTGTGATACTAGAGATGGAACCTTGGGGACTACCTCTGAATGAAACGATAATGCCACAACTTTTAAAACAGAACGGGTACACTACGCATGCTGTTGGAAAGTGGAACTTGGGTTTTTTCAAAAAAGAATAT…	│	MALRWFMLHLLFGVGLMDTQKPNIIVIMADDMGFNDAGFHGSDEIPTPNIDALAYNGVILNKHYTQALCTPSRAAFLTGKYPIHTGMQHFVILEMEPWGLPLNETIMPQLLKQNGYTTHAVGKWNLGFFKKEYTPTFRGFDTHYGFWQGFHDYYTHMNKASWSTEIGYDFRRNLDVDYDAKGKYSTTLFTNEAVKLIQEHDTNNPMFLYLAQIAPHTANEEEQLQAPDEEIAKFAHIKDPERRIYAAMVSLLDQSVGTVIAALREKRMLQNSVILFFSDNGAAEFGSNYPFRGKKNTAWEGGNRNLAAIWSPLIQKPQRVSNHLIHVTDWLPTFYSIAGLNKTQIPNIDGLDMWESISKDKESPRTEMVYNIDTIRKWGAIRQGDWKYIYGSTRTKKNS…	│	this study
Chrysomelidae	Phyllotreta striolata	PsSulf1	KX986123	551	Phyllotreta striolata arylsulfatase (sulf1) mRNA	ATGTTTTCGTTGAGAGATTCTGCTTGGATTTTATCGTTGTTTTATAGCGCCATTCTCGTTGCGTGTGAAACCAGAAAACCGAATATTATTTTTATAGTAGCCGATGATTTGGGTTGGAACGATGTCGGCTTCCACGGTTCTAATCAGATTCCCACCCCAAATATCGACGCTCTAGCATACTCAGGTCTAATTTTGAACAATTATTACGTGACTGCGATATGCACCCCTTCCAGGAGTGCTATAATGACGGGAAAGTACCCTATCCATACGGGCATGCAGCACACGGTACTATTCGGAGCAGAAGCTCGCGGTTTGCCGCTCAAAGAGAAACTATTGCCTCAATATTTGCAAGAATTAGGCTACGATAACCACATCGTTGGCAAGTGGCATTTGGGCTCG…	│	MFSLRDSAWILSLFYSAILVACETRKPNIIFIVADDLGWNDVGFHGSNQIPTPNIDALAYSGLILNNYYVTAICTPSRSAIMTGKYPIHTGMQHTVLFGAEARGLPLKEKLLPQYLQELGYDNHIVGKWHLGSYKREYTPTFRGFKSHLGYWTGHHDYNDHTAVEAPGWGLDMRRNLSVAYDLHGKYSTDVFTQESVRIIKTHNVSKPLFLYLAHAAVHSGNPYNPLPAPDDVVKSFSFIKNYNRQRFAAVLSKLDQSVGAVTQALADRGILSNSLIVFTTDNGGPAEGFNLNAASNFPLKGVKNTLWEGGVRGSALLWSPLIRKPNRIATQRMHLVDWLPTLVDAAGGDSCQLSHIDGVTQWRALSNDEPSNRTEILHNIDDIYGNAAITVGSWKLLK…	│	this study
	(Transcriptome, in-house DB)	PsSulf2	KX986124	556	Phyllotreta striolata arylsulfatase (sulf2) mRNA	ATGGTTCCTGCGAGTCTCTCGCTGGTTGTCGGTGCTTTGTGGTTTTCAGTGTCTTCGGCCGAACAGCCCAATATCATCTTCATCGTAGCCGATGATCTAGGCTGGAACGACGTGGGTTTCCACGGCAGCGATCAAATTCCCACGCCGAACATCGATGCTCTGGCCTACAATGGCATCATACTCAACAGTCATTACGTCCATTCCAGCAGCACCCCCACCAGAACCGCTCTTTTGACCGGAAAATATCCCATGAGATTGGGTCTGCAAGGTTCTTCGTTCCTTCCAGCCGATAAACGGTCTTTACCAGATGGTAAATTATTGCCGGATTATTTCAAGGAATTAGGATATGACACGTATTTGGTGGGAAAATGGCACTTGGGATATTCCAAATGGAACGAC…	│	MVPASLSLVVGALWFSVSSAEQPNIIFIVADDLGWNDVGFHGSDQIPTPNIDALAYNGIILNSHYVHSSSTPTRTALLTGKYPMRLGLQGSSFLPADKRSLPDGKLLPDYFKELGYDTYLVGKWHLGYSKWNDTPQFKGFDHHFGFYNSFTSYYDYLTTWKFNGKDYTGFDLRKDGKSALEESGKYATDLFTDYTVKTIMDQDPSKPLFIMLAHLAVHAGNNGKLLEAPQETINKFSHIVDSNRRTYAAMVSKLDDSVGAIVEALDSRNILQNTVIAFISDNGAPTVAPTFRNWGSNAPLRGVKNTLFEGGIRSIGFVYSPLLVQSARVSTDLIHVTDWLPTLFSAAGGDIGILDQDLDGIDQWSSLVYDLPSPRNDILLNIDEKTRNAALRFYNWKLI…	│	this study
		PsSulf3	KX986125	585	Phyllotreta striolata arylsulfatase (sulf3) mRNA	ATGTGTTATTTGAAAACAGTGCTTTTTGTGTTAATAATCCAAAGTATAGGGAATATTTCTTCAGAAATACCAGACGAACCTCCGAATATTGTTGTTATATTAGCGGATGATTTGGGATGGAACGATTTCGGCATACACGGCTCTAATCAGATACCGACGCCTAATATAGACGCTCTAGGCTATAATGGAGTGATTTTGGATAAGTTTTATACGCAACAGACCTGCACGCCTTCCAGGGCGGCTCTTTTGTCTGGAAAATACCCCATGAGACTAGGTCTGCAGGGTACCCCGATAGACGCCGGAGAAAACCGCTCTTTGCCGCTCGACACTCCCACCATGGCCGAGCAGCTCAAGAAGCTGGGATATTCCACGCATTTAGTGGGCAAATGGCATCTCGGA…	│	MCYLKTVLFVLIIQSIGNISSEIPDEPPNIVVILADDLGWNDFGIHGSNQIPTPNIDALGYNGVILDKFYTQQTCTPSRAALLSGKYPMRLGLQGTPIDAGENRSLPLDTPTMAEQLKKLGYSTHLVGKWHLGAACKEHTPTKRGFDTHFGYWNGYVGYFSYEINVSQPIDTTKNFSGFDLHDALRPQWAYQGQYATELFTKKSLEVIDKHDVSKPMFLMLSHLAGHTGHDGTELGVPNKTRTDEKYSYIKDGGRRNLADVVNILDWSVGEVVKKLSDRGMLENSIILFFSDNGAQTHGLFQNFASSWPFRGLKFTLFEGGVRGTGVMYSPLFKKQSYVNRQLIHITDLLPTFYRAAGGNVEDLGNIDGTDQWNAISNNEPTNRSTILISIDDLNGYSG…	│	this study
		PsSulf4	KX986126	617	Phyllotreta striolata arylsulfatase (sulf4) mRNA	ATGTGGAGGAGCTGGTTCGTGTTCGTTCTTTTGGTGGAAAGCGGCCTGATGGAAATGGAGAGCCCATCGCCCAATATCATCGTGATTATGGCCGACGATATGGGTTTTAACGACGTCAGTTTCCACGGCAGCAGTGAAATTCCCACACCAAACATCGATGCCCTGGCCTACAACGGGGTCATCCTAAACAGCCACTACACGCAATCCTTATGCACCCCCTCGAGGTCTACTTTCCTCACCGGAAAATACCCCATACACACAGGTATGCAACATTCAGTTATACTAGAGACAGAGCCTTGGGGACTTCCCCTAAACGAGACACTTCTTCCGGAGCTATTGAAAAATAAAGGTTACGCCACTCATGCCATAGGAAAATGGCATTTGGGCTTCTTTAAAAAG…	│	MWRSWFVFVLLVESGLMEMESPSPNIIVIMADDMGFNDVSFHGSSEIPTPNIDALAYNGVILNSHYTQSLCTPSRSTFLTGKYPIHTGMQHSVILETEPWGLPLNETLLPELLKNKGYATHAIGKWHLGFFKKEYTPTFRGFDSHFGYWQGYQDYYSHMTKATYSGEIGYDMRRNLEVDYEAKGKYSTTLFTEEAVKLIRQHNTSKPMFLYMAHLAPHAGLPSEPLQAPDEEVYKFAHISDPERRVYAAMVSMLDKSVGDVVKALRDRRMLQNSVILFLSDNGAAPEGVHANRGSNYPFRGMKHSAWEGGTRNIAAIWSPLIKKPRKVSNHLMHISDWLPTFSSIAGLDSSKTPKIDGLDMWKSISEDESSPRTTILYNIDDTGRWGGVRQGEWKYVYG…	│	this study
Chrysomelidae	Phyllotreta armoraciae	PaSulf1	KX986127	551	Phyllotreta armoraciae arylsulfatase (sulf1) mRNA	ATGATTCTGTTAAGAGATACTGCTTGGATTTTATCGTTGTTTTATAGCGTTACTCTCATTGCTTGTGAAACCAGAAAACCGAATATTATTTTTATAGTAGCCGATGATTTGGGTTGGAACGATGTCGGTTTTCACGGCTCTAATCAGATTCCCACCCCGAATATCGACGCACTGGCCTACTCCGGTCTAATTTTGAACAATTACTACGTGACTGCACTATGCACCCCTTCCAGGAGCGCTATAATGACAGGAAAGTACCCCATCCATACGGGAATGCAGCACATGATAGTATACGGAGCCGAAGCTCGAGGTTTGCCGCTCACAGAGAAACTATTGCCCCAATATTTGCAAGATTTAGGCTACGAGAACCACATCGTGGGCAAGTGGCATTTGGGCTCG…	│	MILLRDTAWILSLFYSVTLIACETRKPNIIFIVADDLGWNDVGFHGSNQIPTPNIDALAYSGLILNNYYVTALCTPSRSAIMTGKYPIHTGMQHMIVYGAEARGLPLTEKLLPQYLQDLGYENHIVGKWHLGSYKREYTPTFRGFKSHLGYWTGHHDYNEHTAMETPGWGLDMRRNLSIAYDLHGKYSTDVFTEESVRIIKNHNISKPLFLYLAHAAVHSGNPYNPLPAPDDVVKSFSFIKNYSRQRFAAVLSKLDQSVGAVTQALADRGLLSNSLIVFTTDNGGPANNFNLNAASNFPLKGVKNTLWEGGVRGSALLWSPLIRKPNRIAKQRMHLVDWLPTLIDAAGGDSRQIMDIDGVTQWKALSNNEPSNRTEILHNIDDILGNAAITVGSWKLLK…	│	this study
	(Transcriptome, in-house DB)	PaSulf2	KX986128	556	Phyllotreta armoraciae arylsulfatase (sulf2) mRNA	ATGGTTCCTGCGAGTTTCTCGCTGGTGTTCGGCGCCTTTTGGTTTTCAGTGTCTTCGGCAGAACAGCCCAATATTATTTTCATCGTAGCCGATGATCTAGGCTGGAACGACGTGGGTTTCCACGGCAGCAACCAAATTCCCACGCCGAACATCGACGCTCTGGCCTACAATGGCATCATACTCAACAGTCATTACGTCCATTCCAGCAGCACACCCACCAGAACGGCGCTTCTGACCGGCAAATATCCCATGAAATTGGGTTTGCAAGGTTCATCTTTCCTTCCTGCTGATAAGCGGTCTTTACCAGATGGTAAATTAATGCCTGATTATTTTAAGGATTTGGGATATGATACGTATTTGTTGGGAAAATGGCACTTGGGACACTCCAAATGGAACGAC…	│	MVPASFSLVFGAFWFSVSSAEQPNIIFIVADDLGWNDVGFHGSNQIPTPNIDALAYNGIILNSHYVHSSSTPTRTALLTGKYPMKLGLQGSSFLPADKRSLPDGKLMPDYFKDLGYDTYLLGKWHLGHSKWNDTPQFKGFDHHFGFYNSFTSYYDYLTTWKFNGKDYTGFDLRKDGKSALEESGKYATDLFTDYTVKLITLQDPSKPLFIMLAHLAVHAGNNGKPLEAPQETINKFGHIVDSNRRTYAAMVSKLDDSVGAIVEALDSKNILQNTVIAFISDNGAPTVAPTFRNWGSNAPLRGVKHTLFEGGIRSIGFVYSPLLVQSARVSTDLIHVTDWLPTMFSAAGGDIGILDQDLDGIDQWSSLVYDLPSPRNDILLNIDEKTRNAALRFYNWKLI…	│	this study
		PaSulf3	KX986129	585	Phyllotreta armoraciae arylsulfatase (sulf3) mRNA	ATGTGTTATTTAAAAACAGTGCTTTTTGTGTTAATAATCCAAAGTACAGGAAATATTTCTCAAGAAATTTCAGACGAACAGCCTAATATTATTGTTATATTAGCGGATGACTTGGGATGGAACGATTTCGGCATACACGGGTCTAATCAAATACCCACGCCTAATATAGACGCTCTCGGCTACAATGGAGTAATTTTAGATAAATTTTATACGCAACAGACCTGCACACCTTCCAGAGCGGCTCTGTTGACAGGGAAATACCCCATGAGACTAGGTCTGCAGGGTACTCCGATAGACGCCGGAGAAAATCGTTCTCTGCCGCTCGATACACCAACTATGGCAGAACAGCTCAGAGAGCTGGGGTATTCCACGCATTTGGTAGGAAAATGGCATCTCGGA…	│	MCYLKTVLFVLIIQSTGNISQEISDEQPNIIVILADDLGWNDFGIHGSNQIPTPNIDALGYNGVILDKFYTQQTCTPSRAALLTGKYPMRLGLQGTPIDAGENRSLPLDTPTMAEQLRELGYSTHLVGKWHLGAACKEHTPTKRGFDTHFGYWSGYVGYYSYEINVTRPDDKTKNFTGFDLHNALKPEWGHQGQYATELFTKKSLEVIDNHDETKPLFLMLSHLAGHTGHDGTELGVPNQSRTDEKYSYIKHGGRRNLADLVNIMDWSVGEVVKKLSDRGMLENSIVLFFSDNGAQTEGMFQSFASSWPFRGLKFTLFEGGVRGTGVMYSPLFKKQSYVNRQLIHITDLLPTFYRAAGGNVEDLGNIDGIDQWDVISKNKTTNRSTILINIDDWNGYSG…	│	this study
		PaSulf4	KX986130	618	Phyllotreta armoraciae arylsulfatase (sulf4) mRNA	ATGTGGAGGAGCTGGTTCGTGTTCGTGATTTTGGTGGAAAGCGGCCTGATGGAAACGAAGAATCCATCGCCCAATATCATCGTGATTATGGCCGACGATATGGGTTTTAACGACGTCAGTTTTCACGGGAGCAGCGAAATTCCCACCCCAAACATCGATGCTCTGGCCTACAACGGGGTCATCTTAAACAGCCACTACGCGCAATCCTTATGCACCCCCTCGAGGTCTGCTTTCCTCACCGGAAAATATCCCATACACAGTGGAATGCAACATATTGTTATACTGGAGTCAGAGCCTTGGGGACTTCCCCTAAACGAGACGCTTCTTCCGGAGCTATTAAAAAATAAAGGTTACGCCACCCATGCCATAGGAAAATGGCATTTGGGCTTCTTCAAAAAG…	│	MWRSWFVFVILVESGLMETKNPSPNIIVIMADDMGFNDVSFHGSSEIPTPNIDALAYNGVILNSHYAQSLCTPSRSAFLTGKYPIHSGMQHIVILESEPWGLPLNETLLPELLKNKGYATHAIGKWHLGFFKKEYTPTFRGFDTHFGYWQGLQDYYTHMTKATYSDEIGYDMRRNLEVDYEAKGKYSTTLFTEEAVKLIHQHNTSKPMFLYMAHLAPHAGNPSEPLQAPDEEVYKFAHIADPERRVYAAMVSMLDKSVGDVVKALRDRRMLQNSVILFLSDNGAAPEGVHANRGSNYPLRGMKHSAWEGGTRNIAAIWSPLIKKSRRVSNHLMHISDWLPTFSSIAGLDSSQIPKIDGLDMWKSISEDDTSPRTEILYNIDDPGRWGGVRQGNWKYIYG…	│	this study
Chrysomelidae	Leptinotarsa decemlineata	LdSulf1	GEEF01166842.1	545	TSA: Leptinotarsa decemlineata comp119387_c0_seq2 transcribed RNA sequence	ATGGCATTGAATGAAATTATATTCGTTGTTTCATTCTTGTTGGCAACATGTCGTCTAGAAACCACTCCTGCAAGGCCTAATATTGTTTTCATCTTAGCAGATGATCTGGGATGGAATGACGTCGGATACCACGGTTCCAATCAAATACCGACCCCAAACATCGACGCACTGGCATATGCTGGCTTGATACTGAACAATTACTATGTATCAGCAATTTGCACTCCTTCTAGAAGTGCTCTCATGACGGGGAAACACCCCATACACACTGGGATGCAGCACACCGTATTGTATGGAGCAGAAGCCAGGGGTCTGCCGCTATCTGAAAAACTGTTACCCCAGTATCTCGAGGAGCTGGGGTATGTGAATCACATCGTCGGTAAATGGCATTTGGGATGTTAC…	│	MALNEIIFVVSFLLATCRLETTPARPNIVFILADDLGWNDVGYHGSNQIPTPNIDALAYAGLILNNYYVSAICTPSRSALMTGKHPIHTGMQHTVLYGAEARGLPLSEKLLPQYLEELGYVNHIVGKWHLGCYTKDYTPLYRGFKSHLGYWTGHHDYYDHTAVENPGWGLDMRRNLDVAYDLHGQYSTDVFTAESVKLINEHNKSQPLFLYLAHAAVHSANPYTPLPASDEVVEQFSYISDYKRRRFAAMLSRLDHSVGEVTKALQENNMLENTIIIFSTDNGGPASGFNLNAASNYPLRGVKNTLWEGGVRGAALIWSALINKSQRVADQMMHVSDWLPTLIEAAGGDVSNISDIDGISTWTALSNDEKSNRTDVLHNIDDIYGNAALTVGPWKLIKG…	│
	(Genome, GCA_000500325.1)	LdSulf2	GEEF01093664.1	555	TSA: Leptinotarsa decemlineata comp110702_c1_seq2 transcribed RNA sequence	ATGGATATCAGTGTTTGTGCTTGGATTGTTTGTTTGGCGTTTTCAACCGGCGTGGTTTCTTCCGATGATCAGCCGAATGTTGTGTTTATTGTTGCCGATGATCTGGGTTGGTATGATGTTGGGTTTCATGGAGGAAATCAGATCCCGACCCCCAATATAGATGCTTTAGCTTACAATGGAATCATCTTGAATAGTCACTATGTCCAACCAGGCAGTACTTCAACGAGGGCAGCTCTTCTCACTGGAAAATATCCTTTCAGATTAGGGTTGCAGGGATCCTCTTTTTTACCAGCCGATAGACGTTTCCTTCCAGAAGGAAAACTTATGCCTGGTTACTTCAAGGATTTGGGGTATTCGACTCATCTGGTTGGCAAATGGCACATGGGATATTCAAGATGG…	│	MDISVCAWIVCLAFSTGVVSSDDQPNVVFIVADDLGWYDVGFHGGNQIPTPNIDALAYNGIILNSHYVQPGSTSTRAALLTGKYPFRLGLQGSSFLPADRRFLPEGKLMPGYFKDLGYSTHLVGKWHMGYSRWNETPTSRGFDHHFGYYNGFTSYFDYLTTWTFDNKEYTGFDLRKDGVPAFEEVGKYATDAFTEYTVKTIEEHDNSKPLFIMLAHLAVHAGNVGKRLEAPQETINKFKHVEDSNRRTYAAMVSKLDDSVGSIVEALETKKILQNTIIVFLSDNGAPTVGSGFRNWGSNYPLRGMKGTLFEGGIRSVALIYSPLLVQPGRVSTDLMHVTDWLPTLYSAVGADTSVLDPDLDGIDQWSSLVYDLPSARNDILINLDEKTRNAALRFYNWK…	│	manual annotation (both ends)
		LdSulf3	GEEF01081608.1	568	TSA: Leptinotarsa decemlineata comp108966_c0_seq7 transcribed RNA sequence	ATGAGAAAATCAGTTCTTATAGTTTGTGCCCTGAAAATTGCAATTTTAGGAGAGTGCACTAATTTGGGTAGCAAACCACATATCGTTTTTATGGTGGCGGATGATCTGGGTTGGAATGACTTTGCTATTCACGGCTCAAATCAGATTCCCACTCCGAATATCGACGCATTGGCTTATAATGGCGCCATATTACACAACTTCTATACACAACAATCGTGTACTCCTTCGAGGGCCGCTTTGTTAACTGGAAATTATCCAATAAGAACAGGTCTTCAGGGTATTCCACTGGACTCCGGGGAAAACAGATCTCTTCCAATCGATATGCCCACTATGGGAGAGAGATTTCAGGAATTGGGCTACAAAACCCATATGGTAGGAAAATGGCATCTGGGGGCAGCA…	│	MRKSVLIVCALKIAILGECTNLGSKPHIVFMVADDLGWNDFAIHGSNQIPTPNIDALAYNGAILHNFYTQQSCTPSRAALLTGNYPIRTGLQGIPLDSGENRSLPIDMPTMGERFQELGYKTHMVGKWHLGAACKEVTPTKRGFDTHFGYWNGYVGYFDYKISTPINDTHNFTGFDLHNEFKPEWGLIGQYATELFTKKSLEVIDKHDTDKPLFLMINHLAGHAGHDGVELGVPNVTEANKKYGYIKTPERRLLADIVNHLDRSVGEVITKMSEKKMLDNSIIIFFSDNGAQTTGKYQNFASGWPFRGLKFTLLEGGVRGTGIIYSPLLEKRRYVNRHLIHITDWLPTLYHIAGGDTKALGKIDGKNQWNTISRNDTTKRTDILLNIDEVNGYSGMLGY…	│
		LdSulf4	GEEF01122284.1	630	TSA: Leptinotarsa decemlineata comp114330_c0_seq1 transcribed RNA sequence	ATGATGTGGTTTCGTTACCTCCCAGTGATTTTTGTGCTAGTTGATTCAGGTTCCACGGAAAAGAAAAAGCCCCATATTATTGTCATCATTGCTGATGATATGGGTTTCAACGATGTCGGCTTCCATGGCAGCAACCAAATACCAACTCCCAACATAGATGCTTTAGCCTACAATGGTGTCATTCTCAACAGTCATTATACACAAGAGTTATGCACTCCATCTAGATCAGCCTTTTTGACCGGAAAGTACCCCATACATTTAGGTATGCAGCATTTGGTTATCTTGGAACCAGAACCTTGGGGACTTCCCCTCAATGAGACTCTTCTGCCGCAGCATTTGAAAAGAAATGGTTATTCCACGCATGCTATTGGAAAGTGGCATTTGGGTTTCTTCGAAAAG…	│	MMWFRYLPVIFVLVDSGSTEKKKPHIIVIIADDMGFNDVGFHGSNQIPTPNIDALAYNGVILNSHYTQELCTPSRSAFLTGKYPIHLGMQHLVILEPEPWGLPLNETLLPQHLKRNGYSTHAIGKWHLGFFEKEYTPTYRGFDTHYGYWQGLQDYYSHMTHATYTSEYGYDMRRGMDVDYSAKGKYSTTLFTEEAVRLIREHDTKNPMFMYMAHLAPHTGNDNDPLQAPDEEIAKFAHIEDPERRVYAAMVSMLDKSVGSVIAALREKHMLENSIILFFSDNGAQPEGTHANHGSNYPFRGAKYSSWEGAQRNLAAIWSPLIKKNQRISNQLMHLTDWLPTFFSAAGLNKSELSNIDGLDMWKTISEGAESPRTELIYNIDDVGPHYGAIRRGEWKYIY…	│
Curculionidae	Dendroctonus ponderosae	DpSulf1	KB632390.1	540	hypothetical protein D910_11768 [Dendroctonus ponderosae]	ATGTTGGCTCTTAAAACGATTCTGATTGGATTGGTTTGGCCGGCTTTTGTTTTTTCCAGTGAGACAAGGCCAAACATTGTGCTTATTATTGCTGACGATTTAGGCTTCAATGACGTGGGTTTTCATGGGTCGGGTGAAATTCCCACCCCCAATATCGATGCACTGGCCTATTCGGGCCTGATCCTGGATAACTATTATGTTACCCCAATCTGCACCCCATCCAGAAGTGCCCTAATGACAGGAAAATACCCCATCCATACAGGAATGCAACATGCGGTGTTATATGGGGCTGAACCGAGAGGATTGCCATTAACCGAGAAAATTCTGCCCCAGTATCTAGAAGAACTGGGCTACGTCAATCATATCGTTGGAAAGTGGCATTTGGGCAGCTGGAAGAAG…	│	MLALKTILIGLVWPAFVFSSETRPNIVLIIADDLGFNDVGFHGSGEIPTPNIDALAYSGLILDNYYVTPICTPSRSALMTGKYPIHTGMQHAVLYGAEPRGLPLTEKILPQYLEELGYVNHIVGKWHLGSWKKEYTPLYRGFISHLGYWTGHQDYFDHTAVENPGWGLDMRRNMSIAYDLHGQYSTDLFTEESVRLINEHNTEKPLFLYLAHAAVHSGNPYEPLRAPDDEVDKFEYIQESQRQRFAAMLSKLDQSVGAVVKALKNRNMLENSIVIFTSDNGGPAAGFNLNAASNYPLKGVKNTLWEGGIKGAGLVWSPLIKKPARVATQLMQIADWLPTLLEAAGGNRGNESDWDGQSIWTALSEDIESPRTEVLHNIDDIYGNAALTVNNWKIIQGTT…	│	manually annotated from genome
	(Genome, GCA_000355655.1)	DpSulf2	KB632261.1	550	hypothetical protein D910_08204, partial [Dendroctonus ponderosae]	ATGAAAATGTTCGTATCGTTATCAATCTTGATGTGTTTGGTGCACAAGACTGTTACTCAGCAGCCACCACATATAGTGTTTGTTGTTGTGGATGACTTGGGTTGGAATGACGTTGGATTTCATGGAAGTAATCAAATTCCTACCCCCAACATCGACGTTCTGGCCTACAATGGCATAATTTTGAACAGTCATTATGTTCAATCTTACAGCACTCCTACCAGAGCCGCTCTACTTACAGGAAAATTTCCTATGCGATTAGGCATGCAGGGTCCAAGTATATCAGCTGCGGAAAAGAAAGCTCTGCCAGAACAGAAAATTCTACCGGACTATCTCAAAGAAGTAGGCTATGAAACTCACTTAGTAGGAAAATGGCATTTGGGACAAAGCAGATGGAACGAA…	│	MKMFVSLSILMCLVHKTVTQQPPHIVFVVVDDLGWNDVGFHGSNQIPTPNIDVLAYNGIILNSHYVQSYSTPTRAALLTGKFPMRLGMQGPSISAAEKKALPEQKILPDYLKEVGYETHLVGKWHLGQSRWNETPTFRGFDHHFGFYNSYTSYYDYLSTWTFNDHDYTGFDLRKDGLPMFEETGKYATDLFTDYTVETILNHDGAKPLFVMLSHLGVHTANKGKPLEAPQEAINKFKHIADANRRTYAAMVSKIDDSLGAIIGALNKKNMLQNTIIAFISDNGAPTIGDFPNWGSNFPLRGLKDTLFEGGIRSVAFIWSPLLVQSARVSTDLMHVTDWLPTLFTAAGGDISILDPEMDGIDVWSSLVYDLPSPRNDILINIDEKTRNAALRFYNWKLIV…	│	manually annotated from genome
		DpSulf3	KB741021.1	556	hypothetical protein YQE_08405, partial [Dendroctonus ponderosae]	ATGAAACGGCCATCGATTCTGATATTGGGCCTATTCAACTTAATTGCAATCTGTGCCACCCGCCAGCCCCACATTGTGGTCATACTCGGGGATGACATTGGATGGAACGACTTAGGGTTTCACGGCTCCAGCCAAATCCCGACGCCCAACATCGACGCCCTGGGCTACAACGGCGTCGTTCTCAACAAGTTTTACACGCAAGCCATTTGCAGCCCTTCCAGAGCCGCGTTTCTGACTGGAAAATACCCCGTGAGATTCGGCTATCAAGGAGTCCCACTCAGCGCGGGCGAAGACCGGCCGCTGCCTCATGACTTGGAACTGTTGCCGGAACGGCTACAGAAGCTGGGCTACAAGACCCACATGGTGGGGAAATGGCACTTGAGCTCCGGCCGCAAGAAC…	│	MKRPSILILGLFNLIAICATRQPHIVVILGDDIGWNDLGFHGSSQIPTPNIDALGYNGVVLNKFYTQAICSPSRAAFLTGKYPVRFGYQGVPLSAGEDRPLPHDLELLPERLQKLGYKTHMVGKWHLSSGRKNDTPTARGFDTHFGYWNGFVGYFDYFAYQGLSADWNISETWSGLDLHHDFKPQWQYQGQYATDLFTEKSLDVLEAHNASEPLFLYLGHLAAHAGANGTELGVKNITQTDEKFGYIEDPRRRRYADVVSELDKSVGLVVKKLSDKGMLNNSIVLFLSDNGAQTIGIYENHGSNYPLKGLKFTLLEGGVRGSAVIYSPLLRKKGYINNRLMHITDLYPTFLDLAGGNPKLFNNLDGQNQWSTISKDLPSHRSEVLLNIDEKNGFSGLIG…	│	manually annotated from genome
		DpSulf4	KB632261.1	647	hypothetical protein D910_08207 [Dendroctonus ponderosae]	ATGAAGTGCTTTTTATTAATAAGCTGTTTAGCGGCTTTATGTCATGGAACCGAAAATAAAACCAAACCCAATATTATTGTAATTGTCGCTGATGATATGGGATTTAACGACGTCAGTTTTCATGGATCTGATGAAATTCCGACTCCAAACATTGATGCTCTCGCCTACAATGGAGTTATCTTAAATAGTCACTATACTCAAGCACTATGTACCCCCTCCAGAGCTGCTTTACTGACTGGAAGATATCCTATACATTTAGGGATGCAGCACTTGCTGATTCTTGAACCAGAACCTTGGGGAATGCCTCTAAATGAAACCTTATTGCCTCAGCACTTGAAAAGGAACGGTTACGTAACGAGGGCCATTGGAAAATGGCACTTAGGATTTTACAAAAAGGAA…	│	MKCFLLISCLAALCHGTENKTKPNIIVIVADDMGFNDVSFHGSDEIPTPNIDALAYNGVILNSHYTQALCTPSRAALLTGRYPIHLGMQHLLILEPEPWGMPLNETLLPQHLKRNGYVTRAIGKWHLGFYKKEYTPTFRGFDSHYGYWQGFHDYYDHTIRATYSKEYGYDFRRNMTVDWDAKGKYSTTLFTEEAVKLIREHDTNHPMFMYFAHLAAHAGNDQDPLQAPDEEIAKFAHIKDPERRIYAAMVSMLDKSVGSVITALREKHMLENSIIVFMSDNGAASDGIHANHGSNYPFRGIKSSNWEGAMRNIAAVWSPLIKKPKRVSNNLMHISDWLPTLFTAAGLDHSQLSSSLDGRDQWKAISEAESSPRTEILHNIDDIFNTRSIRQGDWKYIYG…	│
Tenebrionidae	Tribolium castaneum	TcSulf1	XM_008194000.2	543	PREDICTED: Tribolium castaneum arylsulfatase B (LOC664372), mRNA	ATGCACAAATACAACAAACTTTTGATTTTATTCCCCCTGTTTGTCACAATTCGCGCAAGTGAGCGTCCGAACGTGATTTTTATCCTTGCGGACGATTTGGGATGGAACGACGTCGGTTTTCACGGTTCGGGTCAAATCCCGACGCCCAACATCGACGCATTGGCTTACTCGGGCCTCATCCTCCAAAACTATTACGTCACTCCGATTTGCACCCCCTCCCGGAGCGCCCTAATGACCGGAAAATACCCCATCCACACCGGAATGCAGCACACTGTGCTCTTCGGTGCAGAACCCCGGGGGTTGCCCCTCACGGAGAAAATCCTCCCGGAATATTTAAGAGAGTTAGGGTACACTAACCGGCTCGTGGGGAAATGGCATTTAGGGTCATACACGAAGGAA…	│	MHKYNKLLILFPLFVTIRASERPNVIFILADDLGWNDVGFHGSGQIPTPNIDALAYSGLILQNYYVTPICTPSRSALMTGKYPIHTGMQHTVLFGAEPRGLPLTEKILPEYLRELGYTNRLVGKWHLGSYTKEYTPLYRGFDSHLGYWTGHQDYYDHTAVENPGWGFDMRRNMDLAYDLHGQYSTDVFTQEAVKIIENHNTTNPLFLYLAHVAVHSANPYNPLPAPDETVEKFSNIPSYKRQRFAAMLSKLDDSVGAVVESLSKRKMLKNSIIIFSTDNGGAAAGFNLNAASNFPLRGVKNTVWEGGVRGAGLLWSPLIKQPQRVAQQFMHISDWLPTLLSAVGANSSLKNIDGLDLWESLSQNKNSPRSEILHNIDDIYGNAALTVGAWKLVKGTTYN…	│
	(Genome, GCA_000002335.3)	TcSulf2	XM_008193701.2	558	PREDICTED: Tribolium castaneum arylsulfatase B (LOC664109), mRNA	ATGTTGCTGGAAACGCGATGGAACTTGATTTTTGGATGTGTGTTGTTTTGCGGTTTTTTCGAAAAAATTCACTGTGCCACCGGACAACCAAACGTTGTTTTCATCGTTGCTGATGACTTGGGTTGGAATGATGTGGGTTTCCACGGAAGTAACCAGATTCCAACACCCAACATTGACGCGCTCGCATACAATGGCATAATTCTCAATAGCCATTACAGTCAATCATTCGGTACTCCTTCAAGAGCCGCTTTATTAACAGGAAAATATCCAATGAAATTAGGACTGCAAGGACCTTCGATAACGCCAGCTGAAGGACGATCCTTACCTGAAGGAAAAATAATGTCCGAGTATTTCAAGGACATGGGCTATGCCACCCATCTCGTGGGCAAATGGCATCTG…	│	MLLETRWNLIFGCVLFCGFFEKIHCATGQPNVVFIVADDLGWNDVGFHGSNQIPTPNIDALAYNGIILNSHYSQSFGTPSRAALLTGKYPMKLGLQGPSITPAEGRSLPEGKIMSEYFKDMGYATHLVGKWHLGHSRWNDTPTFRGFDHFFGFYNGFTSYYDYVSNWKINDKEYSGFDLRRDTVPSWNDAGKYATDLFAEHAVDVIQKHNVNTPLFMMIAHLAVHVGNEGKWLEAPQETVNKFKHIRDPNRRTYAAMVSKLDDSIGAVFEALEAKNMLQNTIVVFISDNGAPTVGPHHNWGSNYPLRGIKDTLFEGGVRTVACIWSPLLVQSSRVSTDLIHITDWLPTLFTAVGGDLSVLDPDLDGIDQWSSLVYDLPSARNDIPLNIDEKTRNAALRF…	│
		TcSulf3a	NM_001293597.1	558	Tribolium castaneum arylsulfatase B (LOC659587), mRNA	ATGAAAATACTTCTCCTTATTTTCCTAACTTCCTTAATACAAAACTCGAGTCAAGTATGCCGCGTACGCCGACCCCGACCCCACATTATCGTGATAATGGGCGACGATATGGGACATAACGATATTGGTCTTCGGACGAACCAAATCCCGACCCCTAACATCGACGCTTTGGGGTATAATGGGGTAGTTTTGGACCGGTACTACGTCCAGAATGCTTGTACCCCATCACGTGCCGCCTTCCTCACCGGAAACTACCCCATCCGGTCTGCAATGCAAGGTTTGCCCATAGTTGCAGGCGAAAACCGCTCACTACCCCTTAATATGCCCCTAATGCCCCAACATTTGAAAAATTTGGGGTACCGCACCCATATTGTCGGAAAATGGCATTTGGGGTCGGCG…	│	MKILLLIFLTSLIQNSSQVCRVRRPRPHIIVIMGDDMGHNDIGLRTNQIPTPNIDALGYNGVVLDRYYVQNACTPSRAAFLTGNYPIRSAMQGLPIVAGENRSLPLNMPLMPQHLKNLGYRTHIVGKWHLGSAYRSSTPTEKGFDSHFGYWNGFTGYYDYFTDFNSTAIEGFDLHDRFETERGYQGQYATRVFTERALDIIEGHNTTRPLFLLMTHLAAHAGRDGTELGVPNEVEAQRTYSYIQDPRRRLYAEIVAELDRSIGQVVRKLSERQMLENSIILFFSDNGAPTVGPYTNSGSNWPLRGIKLTNFEGGIRGTATIFSPLLKKRGYVNKELIHVSDWLPTFYAAAGGNLADLGPIDGVNQWPTLSLDTPSPRSEILVNINEQDNTTSIITDNGR…	│	GT62; Reference [1]*
		TcSulf3b	XM_965824.3	531	PREDICTED: Tribolium castaneum arylsulfatase B (LOC659525), mRNA	ATGGTTTGTGTCCTAGGACTACTCCTCTATTTCATTTTAACGTCTTCTAAACCAAGCACTGCTAAAAAACCCAACATTATTATAATAATAGCCGACGATTTGGGGTACAACGATGTCAGTTTTCACGGTTCGTCTCAAATCCCGACCCCTAATTTAGCAAAAATGGCCACAAGGGGCATAATCCTTGACCGGTTTTACACCCAATCAACTTGTACCCCTTCTCGGACTGCCCTCCTCACTGGCCAATACCCCATCAGGTCAGGCATGCAAGGCTACCCCCTTAAAGCGGGCGAAAACCGGTCGCTACCCCTAAACATGCCCACAATGCCCCTCCATTTCCAAAATTTGGGGTATAAGACACACCTTGTGGGTAAATGGCATTTAGGGGCAGCGTACAAA…	│	MVCVLGLLLYFILTSSKPSTAKKPNIIIIIADDLGYNDVSFHGSSQIPTPNLAKMATRGIILDRFYTQSTCTPSRTALLTGQYPIRSGMQGYPLKAGENRSLPLNMPTMPLHFQNLGYKTHLVGKWHLGAAYKEDTPLGKGFDSHFGYWNGFVGYFDYVSFSKMDNGTLVKGLDLHDQFEPVWGSQGRYATELFTERSLDVIEGHDVRVPLFLVVSHLAAHTGQNGSELGVPDVDQTNHEFSYIQDPRRRLYAGVVSHLDASIGRIMAKLDEKQMLDNSIVLFFSDNGAQTVGMYENSGSNWPLRGVKFSDFEGGVRVAATIYSPLFHKKGYVSEHLIHISDWLPTLYSAAGGDVAHLGQIDGIDQWDALTNNNPSNRTEILINIDEVDENFAIIRDKF…	│	manually annotated
		TcSulf3c	XM_008192408.2	558	PREDICTED: Tribolium castaneum arylsulfatase B (LOC103312245), mRNA	ATGAGGACAGTACCGAACGATTTGTTCGTCTATTTAGGCCTTTTTGCTGTGTTATTTTCCGGCCTGATCGCCTTTTACACAATAGTACCGCAAAACTATGGGCCACGGCCACAAAAACCCCACATTATCATAATAATGGCCGACGATGTGGGTCGTAACGATGTCGGTTTTTACGGTTCGGGTCAAATCCCGACCCCAAGTATCGACGCTTTGGCTTACAATGGCATTATTCTGGACCGGTTTTACACTCAATGTTCGTGTACCCCATCCCGAGCGGCCCTTCTAACTGGGCAGTACCCCATTAGATTGGGTATGCAAGGGTTGCCGATAAGGGCCGGCGAGAATAAATCGTTGCCTCTTGATGTTGTCACAATGCCCCAATATTTGAAACGTTTGGGG…	│	MRTVPNDLFVYLGLFAVLFSGLIAFYTIVPQNYGPRPQKPHIIIIMADDVGRNDVGFYGSGQIPTPSIDALAYNGIILDRFYTQCSCTPSRAALLTGQYPIRLGMQGLPIRAGENKSLPLDVVTMPQYLKRLGYKTHLVGKWHLGYAHIEDTPLQRGFDSHFGYWNGFVGYFNYTAVYELANDTMVKGFDLFDGVVPAWQERGKYATDLFTHKAMKIIDEHNSEKPLFLVLAHLAGHTGEDGVELGVPDVAQAETRFSFIKNPKRRLYADIVSRLDDSVGQIVEKLDEKNLLDNSIILFLSDNGAQTIGVYENSGSNWPLRGLKLTEFEGGIRAPAAIYSPLFHQKGYVSKELIHITDFLPTFYAAAGGNLEYLGKIDGVNQWEVLSQQKPGKRDEILV…	│
		TcSulf4	XM_015979070.1	648	PREDICTED: Tribolium castaneum arylsulfatase B (LOC661588), mRNA	ATGTGGTGGCTGTGCAAAATAATTTTCTTCGGTAGTGTGGTGGCAAGTTTCGCTCAAACCAAAAAACCCAACATTATTGTGATTGTGGCCGACGACATGGGGTTCAACGATGTCGGTTTTCACGGAAGCAACGAAATTCCAACCCCTAATATCGACGCTTTGGCCTACAACGGCGTCATCCTCAACAGCCACTACACCCAGGCCTTGTGCACCCCCTCACGTTCTGCCTTCCTCACTGGGAAGTACCCCATCCATCTCGGAATGCAACATCTCGTTATACTTGAACCTGAACCGTGGGGACTGCCTCTAAACGAGACCATTTTACCGCAATATCTCAAGAGGAATGGATATGCCACACATGCCATAGGTAAATGGCATTTGGGCTTCTTCCGAAAGGAA…	│	MWWLCKIIFFGSVVASFAQTKKPNIIVIVADDMGFNDVGFHGSNEIPTPNIDALAYNGVILNSHYTQALCTPSRSAFLTGKYPIHLGMQHLVILEPEPWGLPLNETILPQYLKRNGYATHAIGKWHLGFFRKEYTPTYRGFDSHFGYWQGLQDYYKHTVHATFTPEHGYDMRRNMTVDWSAQGKYSTTLFTDEAVRLIREHNTENPMFMYLAHLAPHSGNDDDPLQAPDEEIAKFGHIADPERRIYAAMVSMLDKSVGSVIAALRDKHMLENSIIVFMSDNGAKPDGIHANHGSNYPLRGNKNSAWEGAMRCVAAIWSPLIKKPQRVSNSLMHISDWLPTFYTAAGLNKTELPKMDGVDMWASISEGKDSPRTELLHNIDEIYNYGALRVGNWKYLYGS…	│
Lepidoptera
Bombycidae	Bombyx mori	BmSulfA	XM_012691967.1	537	PREDICTED: Bombyx mori arylsulfatase I (LOC101737544), mRNA	ATGTCGTGGTTAGTGCTGATTGTGATATTGGGTGTCGCGTCGGCTACTAGACCTAATATAATTTTCTTTTTGGCGGACGATCTCGGCTGGAACGATGTCGGCTTCCACGGCTCCAATCAGATTCCGACCCCTAATTTGGATTCTCTGGGTGTCTCCGGGCTGATGCTCCATAACTACTACACGTCTCCGATCTGCTCACCTTCAAGAGCTGCCCTTATGACTGGGAAATATCCCATACATACAGGTATGCAGCACGGTGTAATATACGGCGCGGAGCCCCGAGGTTTACCCCTCAACGAGAAAATACTGCCACAATATTTAAAGGATTTAGGTTATAAAACGCATTTGGTGGGGAAATGGCATCTCGGGAGCTACAAAAAGGAATATTTGCCTTTGAAT…	│	MSWLVLIVILGVASATRPNIIFFLADDLGWNDVGFHGSNQIPTPNLDSLGVSGLMLHNYYTSPICSPSRAALMTGKYPIHTGMQHGVIYGAEPRGLPLNEKILPQYLKDLGYKTHLVGKWHLGSYKKEYLPLNRGFDSHVGFWTGRIDMYDHTTMEQGSWGTDFRRGFEVAHDLFGVYATDVYTDEAIKVVNSHNKSEPLFLMLAHSAVHSGNPYEPIRAPQKLIDAFKYIDDSARQKFAAVLSKLDESVGKVVKALHTRGLLENSIVVFSTDNGGPAAGFNDNAASNYPLKGVKNTLWEGGVRGAGFLWSPLLDSKARVAYQKMHISDWLPTLYSAAGGDLSVLENLDGVNQWDALSKNTESPRTSVLHNIDDIWGIAALTVDKYKLIKGTIYKGVWD…	│	manual annotation (N-terminal extended)
	(Genome, ASM15162v1)	BmSulfB	XM_012688556.1	598	PREDICTED: Bombyx mori arylsulfatase B-like (LOC101737902), mRNA	ATGTTTTTTACATTTTTATTTATTATTGGTACATTAATTTTAAACACGCTATCAGAAGACATAGTGAAACCTAATATAGTTTTCATTGTTGCAGATGATTTGGGATGGGACGATGTTAGCATTCACGGATCTGATCAAATCATGACACCAAATATCGACATAATGGGATATGAAGGTACAATATTGCATCAATATTACACGGATTCACTAGGGACCGCGTCGAGGAGTGCTCTTTTCACTGGAAAATACGCTATTCGTCTAGGGACTCACGGTTCATCGATAGCGGCAACAGAAGATGGTGGGGTACCGTTGTCTGAACGTCTCCTACCTTCTTATTTGCAAGATGCAGGATACACTACACATTTGCTCGGCAAATGGCAACTGGGGCATTCGAGGAAA…	│	MFFTFLFIIGTLILNTLSEDIVKPNIVFIVADDLGWDDVSIHGSDQIMTPNIDIMGYEGTILHQYYTDSLGTASRSALFTGKYAIRLGTHGSSIAATEDGGVPLSERLLPSYLQDAGYTTHLLGKWQLGHSRKSYLPTSRGFDTFYGFVTGSVDYYTYSHVESFNGSAFFGLDLFENTHPVDNQTGHLADIITDQAIQIIRNHDINKPLYLHVSHAAPHAGGGLVHLQTPEDTINANDHIAHSARRLYAGMVTGLDKSIGNIIAALAEREILDNTLIIFVSDNGAAPVGATQNFGSNLPLRGTKGRPWEGAIRSIAIVWHASITPQIWNGLFHVTDWLPTLVAAAGGKAPTGIDGVNQWNALTKDEDSSRKRLLLTVDDLNGWAAYRDGDFKIIIGDVD…	│
		BmSulfC1	XM_012688551.1	537	PREDICTED: Bombyx mori uncharacterized LOC101737480 (LOC101737480), mRNA	ATGTTCGTGTTTCGAGTTTTGCTGATATCCGTATTGATGCTGGTGGCTGAATCAACGAAGCGTAAATCTTCTAATATTGTTCTGATTGTTGCCGATGATTTGGGTTGGAATGACATTAGTTTTCACGGTTCAAATCAAATTTTGACACCAAATATTGATTTGCTATCATTATCAGGAAAAGGTCTCGGACGATACTACAGTCACTGTATATGTACTCCTTCCAGATCGGCATTAATGACTGGCAAATATGCGCACAGAATAGGTATGCAAGGGTTTCCACTTAGCAACAGCGAGGACAGAGGATTGCCAACTAATGAAAAGATTCTACCCCAATATCTAAAAGAATTGGGTTACTCCACGCATTTGGTGGGAAAATGGCATATCGGCGAATCACGAACT…	│	MFVFRVLLISVLMLVAESTKRKSSNIVLIVADDLGWNDISFHGSNQILTPNIDLLSLSGKGLGRYYSHCICTPSRSALMTGKYAHRIGMQGFPLSNSEDRGLPTNEKILPQYLKELGYSTHLVGKWHIGESRTEFLPTERGFDSHFGHRGGFLDYYEYTLDEKWATGTVTGYGLFKNKTAAWGVEGYLTDVYTEEAKKVIKNHDKKKPLFLMLAHNAPHSANEPAIVQAPPEDVRAMKHVEKTGRRIFAAMMKKLDDGIGEVVEALHNKGILDNTVIVFIADNGGMTSGFKMNYASNWPLRGLKMTPFEGGVRVPGLIWSQDFKTPQNLWNGYIHVTDWLPIFMNIAGAAPPNNISGIDLWNSIKANEDSSRQEMYEIDDRTGFASVIYGDFKLVTGHV…	│	manual annotation (split into two)
		BmSulfC2	XM_004923989.2	537	PREDICTED: Bombyx mori arylsulfatase B-like (LOC101745858), mRNA	ATGTATAACACCATTCTATTCTTGATACTGAATTGGATAGTTAACGCTTCGACTCAACAAAAATCTCCTAATATAGTTCTTATCATTGCCGATGATTTGGGATGGGACGACGTAAGTTTTCATGGATCAGACCAAATATTGACTCCGAACATCGATCTTTTGGCATACTCTGGAAAGGCCTTGGGACGCTACTATACTCACTGTATTTGTACACCATCGAGGGCAGCTCTCTTGACCGGAAAATATGCACATCGAATCGGAATGCAGGGATACCCCTTAACGAATAGTGAAGACAGAGGTTTGCCGACGACGGAAAAAATATTGCCACAATATTTGAAAGAGTTGGGATACTCGACTCATTTGGTTGGAAAGTGGCATGTTGGACAGTCACGAACTGAA…	│	MYNTILFLILNWIVNASTQQKSPNIVLIIADDLGWDDVSFHGSDQILTPNIDLLAYSGKALGRYYTHCICTPSRAALLTGKYAHRIGMQGYPLTNSEDRGLPTTEKILPQYLKELGYSTHLVGKWHVGQSRTEYLPMQRGFDSHFGHRGGYVDYYEYTLDETWSTGEVTGFGLFRNETPAWDVEGYLTDVYTEEAKSVIKLHDVNKPLFLMLAHNAPHAANYPSIVQAPPEDIRSMKHVELTGRRTYAAMVKKLDESVGEIVEALYKKQMLENTVIVFIADNGGMTSGVAMNFASNWPLRGLKMSPFEGGVRATGLVWSSSFNNSNHLWNGFIHVTDWLPIFLRIAGSEVPLDINGVDLWDDINTKDNSRRDEIYEIDDYTGFAAIISQDFKLVSGQVT…	│
		BmSulfD	XM_012688551.1	599	PREDICTED: Bombyx mori uncharacterized LOC101737480 (LOC101737480), mRNA	ATGCATAAATTAAATGCGATATGGAGTCTGTGTTGGGCGCTCTTTGTGATAGCGTCTGCACTTGCGTATCCAAGACCGAACTCAAATGTTGTTTTCATTATGGTTGATGACATGGGTTGGAACGATGTATCTTTTCATGGCTCCGATCAGATACTGACACCTAACATTGACACGTTGGCCTATCAAGGAGTGATACTACAACAGTACTACAGTGAAGCTATATGCACACCAGCGCGCACTGCTTTATTAACTGGAAAGTACCCGATGAGATTAGGTATGCACGGGAGCCCACTTTTTAATTCAGAAGATAGAGGTATTCCTTTGACGGAACGTCTCCTACCTTCATATTTGAAAGAACTCGGATACTCCACCCATTTGGTGGGCAAATGGCACGTTGGG…	│	MHKLNAIWSLCWALFVIASALAYPRPNSNVVFIMVDDMGWNDVSFHGSDQILTPNIDTLAYQGVILQQYYSEAICTPARTALLTGKYPMRLGMHGSPLFNSEDRGIPLTERLLPSYLKELGYSTHLVGKWHVGMSREEFLPTSRGYESHYGMRGGFIDYYTYTNIEMWPSGRQMLGLDLFDNGIPQNHEERYIVDALTDRAVKIIHQHNTSRPLFLHITHNAPHAGNAGGALQPPLFKTVQSKHIANSNRRLYAEIVTHVDQSIGRIVVALAEKGILDDTIIVFASDNGSPTVGRLQNWGSNLPFRGTKWSPWEGGVRVPAFLWHSSLSPRVWNGLMHITDWLPTLVAAAGGKVTKSIDGVNQWDAILQDGESKRKEVLIALEDSNANMYAAYRAGDYK…	│	manual annotation (split into two)
Sphingidae	Manduca sexta	MsSulfA	JO827357.1	542	TSA: Manduca sexta contig00380.MaseIF mRNA sequence	ATGTTGTGGCCAGTGTTCATGGTGTGGTGCACGGCATTCAGCCAGCGGGCAGTACACGCCGTGCGGCCTAATATCATTTTGTTTTTAGCAGACGATCTGGGGTGGAATGATGTGGGCTTCCACGGCAGTAACGATGTCTCGACCCCGAACATCGATGCTCTGGCGTACTCCGGGCTCGTGCTGCAGAACTACTACGTCACCCCCATATGTACTCCCTCCAGAGCCGCCTTGATGACTGGGAAATACCCCATACATACTGGTATGCAACATGGAGTTATATACGGTGCTGAACCTCGAGGTCTACCGCTCACCGAGAAAATATTACCTCAATACCTCAAAGACCTGGGCTACAAAACCCACTTGATCGGCAAATGGCATCTCGGCAGCTATAAAAGGGAA…	│	MLWPVFMVWCTAFSQRAVHAVRPNIILFLADDLGWNDVGFHGSNDVSTPNIDALAYSGLVLQNYYVTPICTPSRAALMTGKYPIHTGMQHGVIYGAEPRGLPLTEKILPQYLKDLGYKTHLIGKWHLGSYKREYLPLNRGFDSHVGFWTGRIDMYDHTSMEHGSWGFDFRRGFKVAHDSFGRYATDVYTNEAIKVIKGHNASEPLFLMVSHSAVHSGNPYEPLRAPESEVEKFKHISDPKRQKFAAVLSKMDESIGKVVDSLHTQAMLENSIVIFSTDNGGPAAGFNDNAASNYPLKGVKNTLWEGGVRGAGVLWSPLLEKKSRVAAQRMHIVDWLPTVYSAAGGDISAFQNIDGIDQWHSLSKDEKSSRTSLLHNIDDVWASAALTVDQWKIHKGTNY…	│
	(Genome, GCA_000262585.1)	MsSulfB	GETI01149853.1	595	TSA: Manduca sexta TRINITY_DN83455_c1_g1_i2 transcribed RNA sequence	ATGTTGCCAAAATTGTTATATTCATTTGCTTTAATTGCTATAACGTTAGCAGCAAACAAACCTCATATAGTTTTTATAGTTGCTGATGATTTGGGCAGAAATGACGTAAGTTTCCACGGATCTGATCAAATAATGACGCCCAACATTGATATTATCGGGTACGAAGGCATCATAATAGAGCAGTATTACACGGACGCTGAAGGAACGGCGTCTCGAAGCGCTCTTTTTACTGGAAAATACTCCATGCGACTGGGCATGCAAGGCGTTTCAATATCAGTCGCTGAGGATCGCGGCGTACCCGTCTCGGAGCGTCTCTTACCGTCTTATTTACAAGAATTGGGATACACTACCCATTTAGTTGGCAAGTGGCAACTCGGAAATTCAAGGGAGGATTATTTT…	│	MLPKLLYSFALIAITLAANKPHIVFIVADDLGRNDVSFHGSDQIMTPNIDIIGYEGIIIEQYYTDAEGTASRSALFTGKYSMRLGMQGVSISVAEDRGVPVSERLLPSYLQELGYTTHLVGKWQLGNSREDYFPTKRGFDTFRGFVSGGIDYNNYYHVERVNDTEYFGLDFFNNLEPFEKEKGYLTDVLTNHAVQIIRDHDTSTPLYLHVAHAAPHVGGGSVNLQATEDSLEENIHIAHPARKLYAGMVTSLDRSIGRIVAALAEREMLDSTILIFISDNGAASTGDFKNYGSNYPLRGTKGTPWEGAVKSTAIVWQNSMIPQIWPGLFHVTDWLPTLVAAAGGNIIQEIDGINQWNALISDEIPKRTSALITIDDLNGWAAYRDGDFKLIIGDVDADK…	│
		MsSulfC	GETI01157288.1	543	TSA: Manduca sexta TRINITY_DN84597_c4_g9_i1 transcribed RNA sequence	ATGTATGCCGCAGACATTTTGTTTATTCTATCTCCGTTTATCTTTATTGATGCATCAGCTGACAATTTATTACAACCGAATATAGTTCTTATCATTGCTGATGATTTGGGCTGGGATGATGTCAGCTTTCATGGATCAGATCAGATACTGACTCCCAATATAGACCTTCTAGCGTACTCTGGCGTGGCTTTGGGACGCTATTATAGCCATTGTATATGCACACCGTCACGTTCTGCGCTTATGACGGGAAAATATGCACATATCTTAGGTATGCAAGGATATCCCCTGACAAATACCGAAGATAGAGGGTTACCTACGTCTGAGAAAATATTGCCTCAGTATTTGAAGGAGTTGGGATACGCAACGCACTTGATTGGGAAATGGCATATCGGTCAATCG…	│	MYAADILFILSPFIFIDASADNLLQPNIVLIIADDLGWDDVSFHGSDQILTPNIDLLAYSGVALGRYYSHCICTPSRSALMTGKYAHILGMQGYPLTNTEDRGLPTSEKILPQYLKELGYATHLIGKWHIGQSRTEYLPTSRGFDSHFGHRGGYVDYYEYTLEERLENADVSGFGLFRNETAAWDVEGYLTDVYSREVISIITQHNISSPLFLMLAHNAPHSSNAGAMLQAPPEEVRKMRHIESGGRRIYAAMVKKLDDSVGYITQALFDKGILDNTVIVFIADNGGMTSGDSMNYASNWPLRGLKMSPFEGGTRVVGLVWSASFNNSNHLWNGYMHVTDWLPTILSMAKGNSPKNINGIDQWHNIQFNEDSKREEMFEIDDYTGYASITSGDFKLVTG…	│
		MsSulfD	GETI01142680.1	603	TSA: Manduca sexta TRINITY_DN82014_c0_g1_i1 transcribed RNA sequence	ATGTTTCAACACAATTTTATTTGGGGACGATGCTGGACGCTTTCGGTGATTATATCAGTCTCTGCTTACCCTCGGCCGCTGTCGAACATCGTTTTCATAATGGTTGACGATATGGGCTGGAATGACGTATCCTTCCATGGATCTAACCAGATCCTGACGCCTAATATCGACAACCTGGCGTACCAGGGCGTCATACTGCAGCAGTACTATAGTGAGGCAATATGCACGCCAGCGCGGACCGCACTCCTCACCGGAAAGTACCCTATGAGATTAGGAATGCATGGTAATCCTTTATTCAACTCAGAAGACCGAGGCATTCCTTTAACAGAACGTCTGTTACCGTCCTACTTAAAGGAGTTGGGATACTCAACTCATTTGGTGGGCAAATGGCACGTAGGA…	│	MFQHNFIWGRCWTLSVIISVSAYPRPLSNIVFIMVDDMGWNDVSFHGSNQILTPNIDNLAYQGVILQQYYSEAICTPARTALLTGKYPMRLGMHGNPLFNSEDRGIPLTERLLPSYLKELGYSTHLVGKWHVGMSKEEYLPTSRGYDTHYGMRGGYIDYYTYNKVETWPNGRLMFGLDLFDNAIPQVNEDRYIVDALTDKVVKIIHHHNTSRPLFLHMTHNAPHAGNSGGALQPPLHSTVKHRHIANSDRRLYAEIVTQIDRSVGRIITALAEKFILHDTIIVFASDNGSPTVGSLRNWGVNLPFRGTKWTPWEGGVRVPAFVWHSSFTPRVWNGLMHITDWLPTLTAAAGGKLNKEIDGVNQWDAIVNDGDSKRNEVLVAVEDNASNMYAAYRAGDYK…	│
Plutellidae	Plutella xylostella	PxSulfA1	XM_011556074.1	535	PREDICTED: Plutella xylostella arylsulfatase B-like (LOC105385659), mRNA	ATGATGATCAAATGGTTGTGTTTGTTTACGGTCCTCGCGTCGGCTAGAAGTGATAATGCGAGGAGACCGCATATCGTGCTGATTATTGCTGATGATTTGGGTTGGAATGACGTGGGTTTCCACGGGCTGAACCAGGTGGGCACCCCCAACCTGGACGCGCTGGCTTACAGCGGCCGCGTCCTGCACAACTACTACGTCAACCCCATCTGCACGCCCTCCCGCGCCGCGCTCTTCACCGGCAAGCACCCCATACACACAGGCATGCAACACACGGTCCTGTTCGCCATGGAGCCGCGCGGGCTGCCGCTGTCTGAGAAGCTGCTGCCTCAGCACCTGCAGGGGCTGGGATACAGAACACATCTCGTGGGGAAGTGGCACCTGGGCTTCCATAGGCGGGAG…	│	MMIKWLCLFTVLASARSDNARRPHIVLIIADDLGWNDVGFHGLNQVGTPNLDALAYSGRVLHNYYVNPICTPSRAALFTGKHPIHTGMQHTVLFAMEPRGLPLSEKLLPQHLQGLGYRTHLVGKWHLGFHRREYLPMSRGFDSHLGFWSGRIDHFDHISMENGTWGTDFRRGYDVAHDLYGQYVTDIYTKESIKIIRAHNQSSPLFLTIAHSAMHSQNAYDPIRAPYRLVETFKHIEDQQRRKYAAVLSKLDSSVGAVTAALSAAGMLENTLIIFTTDNGGAPQGFNDNAGSNWPLRGVKNTLWEGGVRGAGLVWGASLPRGSLVTDQLHVTDWLPTIYRAAGGDVSNLGAVDGVDAWGALTGAETTPRRALLHNIDDIWGSAAITVDQWKLIKGTNYN…	│	manual annotation (middle)
	(Genome, DBM_FJ_V1.1)	PxSulfA2	XM_011556094.1	536	PREDICTED: Plutella xylostella arylsulfatase I-like (LOC105385674), mRNA	ATGGTGTACAAATTGTTGTGTTTGTTTACGATCATCACGTCGGCTAGAAGTGATAGTGCTCGAAGACCGCATATCGTATTGATTATTGCTGATGATTTGGGTTGGAATGACGTGGGTTTCCACGGGCTGAACCAGGTGGGCACCCCCAACCTGGACGCGCTGGCTTACAGCGGCCGCGTCCTGCACAACTACTACGTCAACCCCATCTGCACGCCCTCCCGCGCCGCGCTCTTCACCGGCAAGCACCCCATACACACAGGCATGCAGCATTCCGTGCTATTCGACATGGAGCCGCGCGGACTGCCCCTGTCTGAGAAACTGCTGCCTCAGCACCTGAAGGAGCTGGGTTACAGTACGCACCTCGTCGGGAAGTGGCATCTGGGCTTCTTCAAGAAGGAA…	│	MVYKLLCLFTIITSARSDSARRPHIVLIIADDLGWNDVGFHGLNQVGTPNLDALAYSGRVLHNYYVNPICTPSRAALFTGKHPIHTGMQHSVLFDMEPRGLPLSEKLLPQHLKELGYSTHLVGKWHLGFFKKEYLPLNRGFESHLGFWTGRIDHFDHVSMEKGTWGTDFRRGFDIAHDLYGQYVTDIFTEESVKIIRAHNQSTPLFLTIAHSAVHSGNPPDPIRAPHRLVETFRGIEDLQRQKFAAVLSKLDSSVGAVTAALSAAGMLENTLLIFTTDNGGAAAGFNDNVGSNWPLRGVKNALWEGGVRGAGLVWGASLPRGSLVTGAVQMCDWLPTIYRAAGGDVSTLGAIDGVDVWGALAGAGSMPPRRALLHNIDDIWGSAAITVDQWKLVKGTNH…	│	manual annotation (C-terminal extended)
		PxSulfA3	XM_011556093.1	536	PREDICTED: Plutella xylostella arylsulfatase B-like (LOC105385673), mRNA	ATGGTGTACAAATTGCTGTGTTTCTTTACGATGCTCGCGTCGGCTAGAAGTGATAGTGCGAGGAGACCGCATATCGTGTTGATTATTGCTGATGATTTGGGTTGGAATGACGTGGGTTTCCATGGGCTGAACCAGATGGGCACCCCCAACCTGGACGCGCTGGCGTACAGCGGCCGCGTCCTGCACAACTACTACGTCAACCCCATCTGCACGCCCTCCCGCGCCGCGCTCTTCACCGGCAAGCACCCCATACACACAGGCATGCAGCATTCCGTGCTATTCGACATGGAGCCGCGCGGACTGCCCTTGTCTGAGAAGCTGCTGCCTCAGCATTTGAAGGAGCTGGGTTACAGTACGCACCTCCTGGGAAAGTGGAATCTGGGCTTCTTCAAGAAGGAA…	│	MVYKLLCFFTMLASARSDSARRPHIVLIIADDLGWNDVGFHGLNQMGTPNLDALAYSGRVLHNYYVNPICTPSRAALFTGKHPIHTGMQHSVLFDMEPRGLPLSEKLLPQHLKELGYSTHLLGKWNLGFFKKEYLPLNRGFDSHLGFWTGRIDHFDHVSMENGTWGTDFRRGFDIADDLYGQYVTDIFTEESVKIIRAHNQSTPLFLTIAHSAVHSGNPPDPIRAPHRLVETFRGIEDLQRQKFAAVLSKLDTSVGAVTAALSAAGMLENTLIIITTDNGGAAAGFNDNVGSNWPLRGVKNTLWEGGVRGVGLVWGASLPRGSLVTDAVQMCDWLPTIYRAAGGDVSNLGAIDGVDVWGALAGARSMPPRRALLHNIDDIWGSAAITVDQWKLVKGTNH…	│	manual annotation (middle)
		PxSulfB	XM_011561926.1	607	PREDICTED: Plutella xylostella uncharacterized LOC105390596 (LOC105390596), mRNA	ATGCTTCTGCCAGTGCTGCAGACAGTGCAGCATCAGAACAGGAAGCGTCTCCGGAAAAACTCTAACGAAAATAAAGAAGATGTGAAACAGCAGCCACCGAACATCGTGATAATCATGGCGGACGATTTGGGCTGGAACGACGTCTCCTTCCACGGCTCCAACCAGATCCTGACGCCCAACATCGACGCTATCATGTACACGGGGGTCTCCCTCCAGCAGTACTACACGGACGCGTGGGGCTCCGCCGCAAGGACCGCATTCCTCACCGGGAAGTACCCTATGAGGCTTGGAATGCAAGGACCCTCAATCATGGCCCACGAGGACCGCGGCCTACCCTCTGAGGAGACGACCCTGCCGCAGCGGCTGCAGCAGCTCGGTTACGCCACCCACCTGGTAGGC…	│	MLLPVLQTVQHQNRKRLRKNSNENKEDVKQQPPNIVIIMADDLGWNDVSFHGSNQILTPNIDAIMYTGVSLQQYYTDAWGSAARTAFLTGKYPMRLGMQGPSIMAHEDRGLPSEETTLPQRLQQLGYATHLVGKWGLGKSRPASLPTNRGYDSFFGFLDDSIDYYTFDHIENYNNSQLFGLDLYSDITPAPEPQGHLTDVLTDHAVQLIRSHDSARPLFLQVSHAAPHAGGGMVSLQPPPGAVAWNHHVAHSARRLYAGMVTSLDRSIGDIVAALADSKMLQNTIIAFVSDNGAAPVGKTQNYGTNLPLRGLKGTPFDGGVRSAAVLWHPELEADSWEGLFHVTDWVPTLVGAAGGNVTTEIDGVNQWDAIRKGEVSARNDMLISIDDLNGWAAIREGD…	│	manual annotation (N-terminal)
		PxSulfD	XM_011552133.1	601	PREDICTED: Plutella xylostella arylsulfatase B-like (LOC105382281), mRNA	ATGTTGTACAAATGGGCGCGCTGGTTCCCGGCTGTGGTGTGGTTGGCAACGGTCGCCGCCCAACAGCCTCATGTCGTGTTTATAATGGTCGATGACATGGGTTGGAACGACGTGTCATTCCACGGATCTGACCAGATCCAGACGCCCAACATCGACACCCTCGCGTACAAGGGGGTGATTCTGCAGCAGTACTACAGTGAGGCTATCTGCACCCCCGCGCGGACTGCCTTGCTAACGGGGAAATATCCCATGAGGTTGGGAATGCACGGGTTCCCGCTGTACAACTCGGAAGACCGAGGCATTCCCCTCACCGAGCGCTTGTTACCGTCCTACCTCAAGGAGCTCGGCTACGCCACTCACTTGGTGGGCAAGTGGCACGTGGGCATGTCCCGGGACGAG…	│	MLYKWARWFPAVVWLATVAAQQPHVVFIMVDDMGWNDVSFHGSDQIQTPNIDTLAYKGVILQQYYSEAICTPARTALLTGKYPMRLGMHGFPLYNSEDRGIPLTERLLPSYLKELGYATHLVGKWHVGMSRDEFLPTNRGYDTHYGMRGGYVDYYTYNKIETWPDGRTMFGLDLFDGFKAQDKEQRYLGDALTDRAINIIRRHNASQPLFLHLAHNAPHAGNSGGALQPPLYTTVKNRHIANSDRRLYADIVTHLDRCVGQVVRALADKNILDNTIIIFASDNGAPTVGPLGNWGINLPFRGKKQTPWEGGVRVPALIWHSSIKPGVWDGLMHITDWLPTLTAAAGGDAIKKPIDGVNQWNSIIAHSQSPRKEVLISVEDSETTMYAAYRAGDYKIVVG…	│	manual annotation (N-terminal)
		PxGSS1	MG022096.1	547	Plutella xylostella glucosinolate sulfatase 1 (GSS1) mRNA, complete cds	ATGGCGATTCTGCATCAAGCTGTGGTGCTCCTCGGCGCGGCGCTCTGCGTCTCCGCCGCCACCAAGCCCCACGTCATCATGATCATGGCTGACGACATGGGATGGGACGACACCTCGACCCACGGCTCCAAGTCCGTGCTGACCCCCAACCTGGACGTGCTGACCCGCTCCGGAGTGTCTCTCCATCGCTACTACACCCACGCCCTCTGCTCGCCCGCCCGTACCGCCGTGCTCACCGGAAAATACGCCCACACCGTCGGTATGCAGGGTATGCCCCTGTCCAACGCTGAGGAGCGTGGTATCCCCCTGGAGGAGCGCCTGATCTCCCAATACCTACAGGACGCTGGTTACAGGACCCAGATGGTCGGCAAGTGGCACGTCGGTCACGCCTTCTTCGAG…	│	MAILHQAVVLLGAALCVSAATKPHVIMIMADDMGWDDTSTHGSKSVLTPNLDVLTRSGVSLHRYYTHALCSPARTAVLTGKYAHTVGMQGMPLSNAEERGIPLEERLISQYLQDAGYRTQMVGKWHVGHAFFEQLPTYRGFENHFGVRGGFIDYYEYNAQEQLDGRPVTGLCLFDDLQPDWTTEGYITDVYTEKSTTIIENHNVSEPLYLLLTHHAPHNGNEDASLQAPPEEVRAQRHVELPPRRIFAAMVKKLNDSIGEIVATLEKKGMLENTIITFSTDNGAPTVGLGANSGSNYPLRGVKKSPWEGGIRGNAMIWAGPEVAPGNAWRGKVYDGNMHAADWVPTLLEAIGEKIPAGLDGIPMWSHIIENKPSPRTEIFEIDDYFNHSSVTLGRHKLV…	│	Reference [2,3]*
		PxGSS2	MG022097.1	547	Plutella xylostella glucosinolate sulfatase 2 (GSS2) mRNA, complete cds	ATGGCAATTCTGCATCAAGTAGTGGTGATTCTGGGCGCGGCGCTCTGCGTCTCCGCCTCCACCAAGCCCCACGTCATCATGATCATGGCTGACGACATGGGATGGGACGACACCTCGACCCACGGCTCCAAGTCCGTGCTGACCCCCAATCTCGACGTGCTGACCCGCTCAGGAGTGTCCCTCCATCGCTACTATACCCACGCGGTCTGCTCGCCCGCCCGAACCGCCGTGCTCACCGGAAAATACGCTCACACCCTCGGTATGCAGGGTATGCCCCTATCCAACGCTGAGGAGCGTGGTATCCCCCTGGAGGAGCGCCTGATCTCCCAATACCTGCAGGACGCTGGTTACAGGACCCAGATAGTCGGCAAGTGGCACGTCGGTCACGCCTTCTTCGAG…	│	MAILHQVVVILGAALCVSASTKPHVIMIMADDMGWDDTSTHGSKSVLTPNLDVLTRSGVSLHRYYTHAVCSPARTAVLTGKYAHTLGMQGMPLSNAEERGIPLEERLISQYLQDAGYRTQIVGKWHVGHAFFEQLPTYRGFENHFGVRGGFIDYYEYNAQSRLDGKPVTGLCLFDDLXPDWTTEGYITDVYTEKSTTIIENHNVSEPLYLLLTHHAPHNGNEDASLQAPPEEVRAQRHVELHPRRIFAAMVKKLDDSIGEIVATLEKKGMLENTIITFSTDNGAPXVGLGANSGSNYPLRGVKKSPWEGGIRGNAMIWAGPEVAPGNSWRGNVYDGNMHAADWVPTLLEAXGEKIPAGLDGIPMWSHXIENKPSPRTEIFEIDDYFNHSSVTLGRHKLI…	│	Reference [3]*
		PxGSS3	MG022099.1	548	Plutella xylostella glucosinolate sulfatase 3 (GSS3) mRNA, complete cds	ATGGGTCGGCTAGTGCAGATCTGTCTCGTGCTGAGTGTCGCCCTCGCGGCTTCGGCCCAAAAGGCCAAACCCAATGTCCTGTTCGTCATGGCTGATGATATGGGCTGGGACGACTGGTCCTCCCACGGCTCGCGGCAGGTGTTGACCCCCAACCTGGACTCCCTGGCGGGGTCTGGGGTGCTGCTGCACCGCTACTACACGCACGCCCTCTGTTCCCCGGCCCGCTCCGCAGTGCTCACTGGACGCTACTCGCACACCATTGGAATGCAAGGCCGCCCGCTCCTGCACGGAGAAGCCCGAGGCATCCCCACGACAGAGCGTCTTCTGCCGCAGTACCTCAAGGAGCTCGGCTACCGCACACAGCTCGTGGGCAAGTGGCACGTAGGCCACGCCTACCGC…	│	MGRLVQICLVLSVALAASAQKAKPNVLFVMADDMGWDDWSSHGSRQVLTPNLDSLAGSGVLLHRYYTHALCSPARSAVLTGRYSHTIGMQGRPLLHGEARGIPTTERLLPQYLKELGYRTQLVGKWHVGHAYRNQLPINRGFENHYGARTGFMDYYEYNSQEAWASGPVSGLSLFRDYTPDFEAEGYITDLYNEEAKHIIRSHNTSEPLFLMVTHHAPHNGNEDASLQAPPEEVRAQRHVELHPRRIFAAMVKKLDDSVGDMVATLKEQGMLENTIIVFVADNGAPTVGNGANSGSNYPLRGVKGSPWEGGIRVDALVWAGPEVAEGNDWRGNIFQGKMHASDWLPTLLEAIGEKPPTGIDGIPQWKHILENQPTRQEIFEIDDFTGYSSITLGRHKLI…	│	Reference [3]*
*References
[1] Li et al., Odoriferous defensive stink gland transcriptome to identify novel genes necessary for quinone synthesis in the red flour beetle, Tribolium castaneum. PLoS Genet 9, e1003596 (2013)
[2] Ratzka, A., Vogel, H., Kliebenstein, D. J., Mitchell-Olds, T. & Kroymann, J. Disarming the mustard oil bomb. Proc Natl Acad Sci USA 99, 11223-11228 (2002).
[3] Heidel-Fischer, H. M. et al. An insect counteradaptation against host plant defenses evolved through concerted neofunctionalization. Molecular Biology and Evolution 36, 930-941 (2019).
