# Supplementary material for: Identification and evolution of glucosinolate sulfatases in a specialist flea beetle
Source: Sci Rep. 2019 Oct 31;9:15725. doi: 10.1038/s41598-019-51749-x (PMC6823443; doi:10.1038/s41598-019-51749-x)
Supplement: Supplementary file 3 — Dataset S2 [file 41598_2019_51749_MOESM3_ESM.xlsx]

## Sheet: Psylliodes chrysocephala
Dataset S2. Primers used in this study
Primer name	Sequence (5' - 3')	Use
PcSulf1-3R_F1	ACCACTAGTGATTCAGTCTCCAGCTGG	3'RACE
PcSulf1-5R_R1	ACGGCAGTGTGATCGTTGTAGTCGTGGT	5'RACE
PcSulf1_F1	GTCGCACCTTGGATCTTGGACAGGT	partial sequence cloning in Topo TA 2.1 vector
PcSulf1_R1	GCTCCTCTTACGCCTCCTTCCCACA	partial sequence cloning in Topo TA 2.1 vector
PcSulf1_F2	ACCTCAACGCAGCCTCAAATTTTCCTCTC	partial sequence cloning in Topo TA 2.1 vector
PcSulf1_R2	ACAGTACCCGGATTTAAAATGTAATCCCC	partial sequence cloning in Topo TA 2.1 vector
PcSulf2-3R_F1	CTCGGAGCCATCGTCGAAGCCTTGGAT	3'RACE
PcSulf2-5R_R1	CCCCGGCAGCAGAAAACAGAGTAGGCA	5'RACE
PcSulf2_F1	GGAACAAGACCCATCCAAACCTT	partial sequence cloning in Topo TA 2.1 vector
PcSulf2_R1	GTTATTTTCTAAAGGAGACGAACAGTCTG	partial sequence cloning in Topo TA 2.1 vector
PcSulf2_F2	AGTCCTCGAGAGTCCTGCTGGCA	3'-UTR
PcSulf2_R2	AGATGAAAGCGGGAACTCGTAACAAGACT	3'-UTR
PcSulf3-3R_F1	TGGTGAGAGCGGCAGAAATTCCGAA	3'RACE
PcSulf3-5R_R1	TGTACCATCATGTCCAGTATGCCCTGCC	5'RACE
PcSulf3_F1	CAGTTGCAAGGTCAATATGCTACCGAACT	partial sequence cloning in Topo TA 2.1 vector
PcSulf3_R1	TTAGTTTCTGAATTGCTAGATTTGTAGGACT	partial sequence cloning in Topo TA 2.1 vector
PcSulf4-3R_F1	TTCCGAAGACAAAGAGAGCCCAAGAACAG	3'RACE
PcSulf4-5R_R1	GCCTTTAGCGTCCCAGTCGAC	5'RACE
PcSulf4_F1	GGATACTGGCAAGGGTTTCACGA	partial sequence cloning in Topo TA 2.1 vector
PcSulf4_R1	TGAACAAACACGGCGATTGATGA	partial sequence cloning in Topo TA 2.1 vector
PcSulf4_F2	GGAACGGTGATAGCGGCTCTGCG	partial sequence cloning in Topo TA 2.1 vector
PcSulf4_R2	AGGCTTGAGATACGATTCTATGGGCGC	partial sequence cloning in Topo TA 2.1 vector
PcGSS1-3R_F1	CGGACAATGGGGCTACAAAATACGGT	3'RACE
PcGSS1-5R_R1	CAGTATGCGGTGCGATATGGGCCAAAT	5'RACE
PcGSS1_F1	ACGCCACGCATGCTGTAGGAAA	partial sequence cloning in Topo TA 2.1 vector
PcGSS1_R1	TTTCCTACAGCATGCGTGGCGT	partial sequence cloning in Topo TA 2.1 vector
PcGSS1_F2	CGATGGCCTAGATATGTGGGAATCG	partial sequence cloning in Topo TA 2.1 vector
PcGSS1_R2	TCTTGTGCTCTCTTTGTCTTCGGA	partial sequence cloning in Topo TA 2.1 vector
PcGSS1_R3	ATTGATTGGATTCGACCTGGGG	partial sequence cloning in Topo TA 2.1 vector
PcGSS2-3R_F1	CGATGATGCCACTACTGGTTGGGAAG	3'RACE
PcGSS2-5R_R1	TTGAGTTCCTTCCCCTCTTTGGTGCT	5'RACE
PcGSS2-3R_F2	CACAGTTCGTTGCGGGCCGTTTAATTTCG	3'RACE
PcGSS2-5R_R2	CCACTTTCCCACAGCATGCGTGACA	5'RACE
PcGSS2_F1	CATGTAGCCCTTCAAGAGCTGC	partial sequence cloning in Topo TA 2.1 vector
PcGSS2_R1	TCACCTTGTCTGATTGCTCCCCA	partial sequence cloning in Topo TA 2.1 vector
PcGSS2_F2	TTTGGCCCATATCGCACCGCAT	partial sequence cloning in Topo TA 2.1 vector
PcGSS2_R2	ACTCTGCTTCCAACAACTTGATCGT	partial sequence cloning in Topo TA 2.1 vector
PcGSS2_F3	TGCCCTAAATAAACCTCGAGACCCT	partial sequence cloning in Topo TA 2.1 vector
PcGSS3-3R_F1	CGGAGCCGCACAATTCGGTTCGAGT	3'RACE
PcGSS3-5R_R1	TCCCCTTCGTTTCCAGTATGCGGTGCC	5'RACE
PcGSS3_F1	ATGGCAGATGATTTGGGCTTCAA	partial sequence cloning in Topo TA 2.1 vector
PcGSS3_R1	ACCTTGTCTGATTGCTCCCCACT	partial sequence cloning in Topo TA 2.1 vector
PcGSS4-3R_F1	TGGAAACAAGGAGGAACCACTGCAAG	3'RACE
PcGSS4-5R_R1	CTGTTACCTCCTTCCCATGCCGTTTG	5'RACE
PcGSS4_F1	GCATTGTGTTCCCCATCAAGAGCTGC	partial sequence cloning in Topo TA 2.1 vector
PcGSS4_R1	CACCTTGTCTAATTGCTCCCCACTTCC	partial sequence cloning in Topo TA 2.1 vector
PcGSS5-3R_F1	GAAGTGGGGAGCAATCAGACAAGGTG	3'RACE
PcGSS5-3R_F2	AAAGATCGAGACCCCAGGGCGAATCC	3'RACE
PcGSS5-5R_R1	TCCAACAGCATGCGTAGTGTACCCGT	5'RACE
PcGSS5_F1	TGGATATTGGCAAGGGTTCCACGA	partial sequence cloning in Topo TA 2.1 vector
PcGSS5_R1	AACGTCGTACTGTACTTGCCTTT	partial sequence cloning in Topo TA 2.1 vector
PcGSS5_R2	TTGCCGTCATTTCCAAACCACG	partial sequence cloning in Topo TA 2.1 vector
PcGSS5_F2	CAATGATGCAGGATTCCATGGCAGTG	partial sequence cloning in Topo TA 2.1 vector
PcGSS5_F3	ATTCCGATTATGTTGCTGGAGGT	3'-UTR
PcGSS5_R3	AAAAGTTAAATAGCTCCAGGCCG	3'-UTR
PcSulf1-pIEx4-SacI-F	AAAGAGCTCATGACTTATTGGTTTAGA	Full-length cloning in pIEx4 vector, fwd
PcSulf1-pIEx4-NotI-R	TTTGCGGCCGCAGCAATTATCACAGTACC	Full-length cloning in pIEx4 vector, rev
PcSulf2-pIB-F	TCGAGTGATGGTTTGTACAAGCG	Full-length cloning in pIB/V5 His TOPO vector, fwd
PcSulf2-pIB-R	GTTATTTTCTAAAGGAGACGAACAGTCTG	Full-length cloning in pIB/V5 His TOPO vector, rev
PcSulf3-pIEx4-SacI-F	AAAGAGCTCATGTGGTTGTCAACGAGT	Full-length cloning in pIEx4 vector, fwd
PcSulf3-pIEx4-NotI-R	TTTGCGGCCGCTAAAATTAAAGATAAACA	Full-length cloning in pIEx4 vector, rev
PcSulf4-pIEx4-SacI-F	AAAGAGCTCATGGTGTTAAGGTGGTGCGT	Cloning in pIEx4 vector, fwd
PcSulf4-pIEx4-NotI-R	TTTGCGGCCGCAATAGCTTTAAAACTGTTTATTATTCT	Cloning in pIEx4 vector without the predicted C-terminal transmembrane domain, rev
PcGSS1-pIB-F	AAAAATGGTGTTAAGATGGTGCGTGTTTC	Cloning in pIEx4 vector, fwd
PcGSS1-pIB-R	CGACGAAATAGGTTTATTACTGTTTATT	Cloning in pIEx4 vector without the predicted C-terminal transmembrane domain, rev
PcGSS2-pIEx4-SacI-F	AAAGAGCTCATGGTGTTGAGGTGGTGCGT	Cloning in pIEx4 vector, fwd
PcGSS2-pIEx4-NotI-R	TTTGCGGCCGCAATAGGTTTATTACTGTTTATTACTGT	Cloning in pIEx4 vector without the predicted C-terminal transmembrane domain, rev
PcGSS3-pIEx4-SacI-F	AAAGAGCTCATGGTGTTGAGGTGGTGCATGA	Cloning in pIEx4 vector, fwd
PcGSS3-pIEx4-NotI-R	TTTGCGGCCGCAATAGTCTTAAAACTGTTTGGTACCT	Cloning in pIEx4 vector without the predicted C-terminal transmembrane domain, rev
PcGSS4-pIEx4-SacI-F	AAAGAGCTCATGGTGTTGAGGTGGTTTATGTTAC	Cloning in pIEx4 vector, fwd
PcGSS4-pIEx4-NotI-R	TTTGCGGCCGCAATAGTCTTAAAACTGTTTGGTACCT	Cloning in pIEx4 vector without the predicted C-terminal transmembrane domain, rev
PcGSS5-pIEx4-SacI-F	AAAGAGCTCATGGCGTTAAGGTGGTTTATGTTAC	Cloning in pIEx4 vector, fwd
PcGSS5-pIEx4-NotI-R	TTTGCGGCCGCAGTAGTCTTAAAACTGTTTGGTAGT	Cloning in pIEx4 vector without the predicted C-terminal transmembrane domain, rev
PcGSS2-H125N-fwd	GCTGTGGGAAAGTGGaACTTGGGTTTTTTCA	Site directed mutagenesis, fwd
PcGSS2-H125N-rev	TGAAAAAACCCAAGTtCCACTTTCCCACAGC	Site directed mutagenesis, rev
PcGSSna-N125H-fwd	GCTGTTGGAAAGTGGcACTTGGGTTTTTTCA	Site directed mutagenesis, fwd
PcGSSna-N125H-rev	TGAAAAAACCCAAGTgCCACTTTCCAACAGC	Site directed mutagenesis, rev
T7-GmIMPI_F	TAATACGACTCACTATAGGGACGGTGGAGCCTGCGATAATG	dsRNA synthesis
T7-GmIMPI_R	TAATACGACTCACTATAGGGACGACGGTGGAGGGGAGTCAA	dsRNA synthesis
T7-PcGSS1_F	TAATACGACTCACTATAGGGAGGCATTAGACAAGGAATATGTAC	dsRNA synthesis
T7-PcGSS1_R	TAATACGACTCACTATAGGGAAAATAGGTTCCAAGGTGAC	dsRNA synthesis
T7-PcGSS2_F	TAATACGACTCACTATAGGGAGTAAAATATTGTTCATACGAGGTG	dsRNA synthesis
T7-PcGSS2_R	TAATACGACTCACTATAGGGAGTAACAAAACAAGAGAATTATATACGG	dsRNA synthesis
EF1a_qF	ATGGTTCAAGGGATGGGCAG	qRT-PCR
EF1a_qR	GTTGGACGAGAAGGTGGGAG	qRT-PCR
RPS4e_qF	GGGTCGTGTTGGTACGGTAA	qRT-PCR
RPS4e_qR	AGTAGCAAACACGTGGCCAT	qRT-PCR
PcGSS1_qF	ACTGTTCGGCATTAGACAAGGA	qRT-PCR
PcGSS1_qR	GGTTCCAAGGTGACGCGATA	qRT-PCR
PcGSS2_qF	ATATCGCACCGCATACTGCA	qRT-PCR
PcGSS2_qR	CGTAGACACGTCGTTTGGGA	qRT-PCR
PcGSS4_qF	CAAGTGCAAGTGATGAGTGCA	qRT-PCR
PcGSS4_qR	GTAACATAAACCACCTCAACACCA	qRT-PCR
PcGSS5_qF	TACGGCATGGGAAGGAGGTA	qRT-PCR
PcGSS5_qR	ACCAGTCGGTGACATGTATCAA	qRT-PCR
PcSulf01-qF	GAAGGAGGCGTAAGAGGAGC	qRT-PCR
PcSulf01-qR	ATCGATAAGCGTAGGCAGCC	qRT-PCR
PcSulf02-qF	GGCAGCAATGCTCCCTTGA	qRT-PCR
PcSulf02-qR	ACCCGTGCAGATTGTACCAG	qRT-PCR
PcSulf03-qF	GTGTAAGAGGTACTGCGGCC	qRT-PCR
PcSulf03-qR	ATTTCCACCTGCAGCACGAT	qRT-PCR
PcSulf04-qF	TCCACAGCTCCAAACATCGT	qRT-PCR
PcSulf04-qR	CAATTGATTGGATTCGACCTGGG	qRT-PCR

## Sheet: Phyllotreta armoraciae
Dataset S2. Primers used in this study
Primer name	Sequence (5' - 3')	Use
PaSulf1_fw	TCGAATTACAGAATGATTCTGTTAAGAGA	full length cloning, fwd
PaSulf1_rev	ATCATATATTTATTACAGTAGTGGCACCA	full length cloning, rev
PaSulf1_Seq1	ACCAGTCAGTGGGAGCTGTG	sequencing
PaSulf1_Seq2	ACCAGCAGCGTCTATTAACGTAG	sequencing
PaSulf2_fw	ACTCCAGTGATGGTTCCTGCGA	full length cloning, fwd
PaSulf2_rev	TCCTAATTACTTCTCCAAAGGCGA	full length cloning, rev
PaSulf2_Seq1	TGCTTGCCCACTTGGCAGTACA	sequencing
PaSulf2_Seq2	AGCGTGTGCTTGACACCTCTCA	sequencing
PaSulf3_fw	AGCACTTCAGGTGAAATTGATGAACA	full length cloning, fwd
PaSulf3_rev	TGACTAGATTTACAAGTAAAATGATATACA	full length cloning, rev
PaSulf3_Seq1	ACACGGGACACGATGGTACTGA	sequencing
PaSulf3_Seq2	AGG GCC AGG ACG ACG CGA	sequencing
PaSulf4_fw	ACGCTGGATAGCGATCGGCA	full length cloning, fwd
PaSulf4_rev	TCCCATCATCGCGCATTCAGCA	full length cloning, rev
PaSulf4_Seq1	ATGCTGCAGAACTCGGTGATACT	sequencing
PaSulf4_Seq2	CCACATGTCCAAGCCGTCGA	sequencing

## Sheet: Phyllotreta striolata
Dataset S2. Primers used in this study
Primer name	Sequence (5' - 3')	Use
PsSulf1_fw	AGAACAACACATCAGTCAGAATGT	full length cloning, fwd
PsSulf1_rev	ATCAAATATTTATTACAGTAGTGACATCA	full length cloning, rev
PsSulf1_Seq1	AGGCAACGATTCGCAGCTGT	sequencing
PsSulf1_Seq2	TGCGTGGCTATTCGATTGGGT	sequencing
PsSulf2_fw	TCCCAGTGATGGTTCCTGCGA	full length cloning, fwd
PsSulf2_rev	TTCAGAGATGCAATTTCTTCATTACTT	full length cloning, rev
PsSulf2_Seq1	AGCAGGAACATCCTGCAGAACA	sequencing
PsSulf2_Seq2	ACCAAGCTGGACCATTGGTCT	sequencing
PsSulf3_fw	TGCACTTCGGGTGGTATTGTTA	full length cloning, fwd
PsSulf3_rev	TGACTAGATTTACAAGTAAAGTGATA	full length cloning, rev
PsSulf3_Seq1	TCTTGGACTGGTCAGTAGGAGA	sequencing
PsSulf3_Seq2	TGCCTGTTAACGTAGCTCTGCT	sequencing
PsSulf4_fw	AATGTGGAGGAGCTGGTTCGT	full length cloning, fwd
PsSulf4_rev	TCACCATCGCGCATTCAGCA	full length cloning, rev
PsSulf4_Seq1	AGCGCTGAGGGACAGGCGA	sequencing
PsSulf4_Seq2	AGTCCAAGCCAGCAATCGAAGA	sequencing
